# Supplementary material for: Redetermnation of lagochiline monohydrate
Source: Acta Crystallogr Sect E Struct Rep Online. 2010 May 19;66(Pt 6):o1392. doi: 10.1107/S1600536810017800 (PMC2979379; doi:10.1107/S1600536810017800)
Supplement: Supplementary file 1 [file e-66-o1392-sup1.cif]

##############################################################################
###                                                                        ###
###        Electronic paper (Acta Crystallographica Section E)             ###
###                                                                        ###
##############################################################################
#                                                                            #
# This CIF contains the data in a paper accepted for publication in Acta     #
# Crystallographica Section E. It conforms to the requirements of Notes      #
# for Authors for Section E, and has been peer reviewed under the auspices   #
# of the IUCr Commission on Journals.                                        #
#                                                                            #
# Full details of the Crystallographic Information File format               #
# are given in the paper "The Crystallographic Information File (CIF):       #
# a New Standard Archive File for Crystallography" by S. R. Hall, F. H.      #
# Allen and I. D. Brown [Acta Cryst. (1991), A47, 655-685].                  #
#                                                                            #
# The current version of the core CIF dictionary is obtainable from          #
# ftp://ftp.iucr.org/pub/cif_core.dic. The current version number is 2.4.    #
#                                                                            #
# Software is freely available for graphical display of the structure(s) in  #
# this CIF.  For information consult the CIF home page http://www.iucr.org/  #
# cif/home.html                                                              #
#                                                                            #
# This file may be used for bona fide research purposes within the           #
# scientific community so long as proper attribution is given to the journal # 
# article from which it was obtained.                                        #
#                                                                            #
##############################################################################
                                             
data_I
_audit_creation_method     SHELXL-97
_chemical_name_systematic
;
lagochiline monohydrate
;
_chemical_name_common     'lagochiline monohydrate'
_chemical_formula_moiety     'C20 H36 O5, H2 O'
_chemical_formula_sum     'C20 H38 O6'
_chemical_formula_iupac     'C20 H36 O5, H2 O'
_chemical_formula_weight     374.50
_chemical_melting_point     ?
_symmetry_cell_setting     orthorhombic
_symmetry_space_group_name_H-M     'P 21 21 21'
_symmetry_space_group_name_Hall     'P 2ac 2ab'
loop_
    _symmetry_equiv_pos_as_xyz
    'x, y, z'
    '-x+1/2, -y, z+1/2'
    '-x, y+1/2, -z+1/2'
    'x+1/2, -y+1/2, -z'
_cell_length_a     7.28495(14)
_cell_length_b     12.5933(3)
_cell_length_c     22.7324(5)
_cell_angle_alpha     90.00
_cell_angle_beta     90.00
_cell_angle_gamma     90.00
_cell_volume     2085.51(7)
_cell_formula_units_Z     4
_cell_measurement_reflns_used     1210
_cell_measurement_theta_min     3.51
_cell_measurement_theta_max     72.66
_cell_measurement_temperature     293(2)
_exptl_crystal_description     needle
_exptl_crystal_colour     colourless
_exptl_crystal_size_max     0.05
_exptl_crystal_size_mid     0.01
_exptl_crystal_size_min     0.01
_exptl_crystal_density_diffrn     1.193
_exptl_crystal_density_meas     ?
_exptl_crystal_density_method     'not measured'
_exptl_crystal_F_000     824
_exptl_absorpt_coefficient_mu     0.699
_exptl_absorpt_correction_type     'multi-scan'
_exptl_absorpt_process_details     '(CrysAlis Pro; Oxford Diffraction, 2007)'
_exptl_absorpt_correction_T_min     0.899
_exptl_absorpt_correction_T_max     0.993
_exptl_special_details
;
;
_diffrn_ambient_temperature     293(2)
_diffrn_radiation_type     CuK\a
_diffrn_radiation_wavelength     1.54184
_diffrn_radiation_source     'fine-focus sealed tube'
_diffrn_radiation_monochromator     graphite
_diffrn_measurement_device_type     'Oxford Diffraction Xcalibur Ruby'
_diffrn_measurement_method     '/omega scans'
_diffrn_detector_area_resol_mean     ?
_diffrn_reflns_number     8185
_diffrn_reflns_av_R_equivalents     0.0360
_diffrn_reflns_av_sigmaI/netI     0.0450
_diffrn_reflns_theta_min     3.89
_diffrn_reflns_theta_max     75.45
_diffrn_reflns_theta_full     75.45
_diffrn_measured_fraction_theta_max     0.979
_diffrn_measured_fraction_theta_full     0.978
_diffrn_reflns_limit_h_min     -8
_diffrn_reflns_limit_h_max     5
_diffrn_reflns_limit_k_min     -15
_diffrn_reflns_limit_k_max     9
_diffrn_reflns_limit_l_min     -28
_diffrn_reflns_limit_l_max     27
_diffrn_standards_number     3
_diffrn_standards_interval_count     100
_diffrn_standards_interval_time     ?
_diffrn_standards_decay_%     2.6
_refine_special_details
;
Refinement of <i>F</i>^2^ against ALL reflections. The weighted <i>R</i>-factor
wR and goodness of fit <i>S</i> are based on <i>F</i>^2^, conventional
<i>R</i>-factors <i>R</i> are based on <i>F</i>, with <i>F</i> set to zero for
negative <i>F</i>^2^. The threshold expression of <i>F</i>^2^ >
\s(<i>F</i>^2^) is used only for calculating <i>R</i>-factors(gt) etc. and is
not relevant to the choice of reflections for refinement. <i>R</i>-factors
based on <i>F</i>^2^ are statistically about twice as large as those based on
<i>F</i>, and <i>R</i>- factors based on ALL data will be even larger.
;
_reflns_number_total     4155
_reflns_number_gt     3464
_reflns_threshold_expression     I>2\s(I)
_refine_ls_structure_factor_coef     Fsqd
_refine_ls_matrix_type     full
_refine_ls_R_factor_all     0.0511
_refine_ls_R_factor_gt     0.0424
_refine_ls_wR_factor_gt     0.1069
_refine_ls_wR_factor_ref     0.1106
_refine_ls_goodness_of_fit_ref     0.981
_refine_ls_restrained_S_all     0.981
_refine_ls_number_reflns     4155
_refine_ls_number_parameters     258
_refine_ls_number_restraints     0
_refine_ls_hydrogen_treatment     mixed
_refine_ls_weighting_scheme     calc
_refine_ls_weighting_details
                 'calc w=1/[\s^2^(Fo^2^)+(0.0695P)^2^] where P=(Fo^2^+2Fc^2^)/3'
_atom_sites_solution_hydrogens     geom
_atom_sites_solution_primary     direct
_atom_sites_solution_secondary     difmap
_refine_ls_shift/su_max     0.000
_refine_ls_shift/su_mean     0.000
_refine_diff_density_max     0.312
_refine_diff_density_min     -0.224
_refine_ls_extinction_method     'SHELXL97 (Sheldrick, 2008)'
_refine_ls_extinction_coef     0.0016(3)
_refine_ls_extinction_expression
                                  'Fc^*^=kFc[1+0.001xFc^2^\l^3^/sin(2\q)]^-1/4^'
_refine_ls_abs_structure_details     'Flack (1983), <b>1674 Friedel pairs</b>'
_refine_ls_abs_structure_Flack     0.2(2)
loop_
    _atom_type_symbol
    _atom_type_description
    _atom_type_scat_dispersion_real
    _atom_type_scat_dispersion_imag
    _atom_type_scat_source
    'C' 'C' 0.0181 0.0091
                         'International Tables Vol C Tables 4.2.6.8 and 6.1.1.4'
    'H' 'H' 0.0000 0.0000
                         'International Tables Vol C Tables 4.2.6.8 and 6.1.1.4'
    'O' 'O' 0.0492 0.0322
                         'International Tables Vol C Tables 4.2.6.8 and 6.1.1.4'
_computing_data_collection     'CrysAlis Pro (Oxford Diffraction, 2007)'
_computing_cell_refinement     'CrysAlis Pro (Oxford Diffraction, 2007)'
_computing_data_reduction     'CrysAlis Pro (Oxford Diffraction, 2007)'
_computing_structure_solution     'SHELXS97 (Sheldrick, 2008)'
_computing_structure_refinement     'SHELXL97 (Sheldrick, 2008)'
_computing_molecular_graphics     'XP (Siemens, 1994)'
_computing_publication_material
                            'SHELXL97 (Sheldrick, 2008) and PLATON (Spek, 2009)'
loop_
    _atom_site_type_symbol
    _atom_site_label
    _atom_site_fract_x
    _atom_site_fract_y
    _atom_site_fract_z
    _atom_site_U_iso_or_equiv
    _atom_site_adp_type
    _atom_site_calc_flag
    _atom_site_refinement_flags
    _atom_site_occupancy
    _atom_site_disorder_assembly
    _atom_site_disorder_group
    O O1 0.73266(16) 0.98222(10) 0.12261(5) 0.0312(3) Uani d . 1 . .
    O O2 1.0119(2) 1.17914(15) 0.04457(8) 0.0533(4) Uani d . 1 . .
    O O3 0.3784(2) 1.16130(15) 0.02097(8) 0.0512(4) Uani d . 1 . .
    O O4 0.8884(3) 1.03744(17) 0.37419(7) 0.0586(5) Uani d . 1 . .
    O O5 0.5340(3) 1.0208(2) 0.38640(8) 0.0722(6) Uani d . 1 . .
    C C1 0.9928(3) 0.96481(16) 0.21908(8) 0.0373(4) Uani d . 1 . .
    H H1A 1.1088 0.9470 0.2006 0.045 Uiso calc R 1 . .
    H H1B 0.9504 1.0311 0.2022 0.045 Uiso calc R 1 . .
    C C2 1.0239(3) 0.98044(17) 0.28469(8) 0.0402(4) Uani d . 1 . .
    H H2B 1.0692 0.9150 0.3019 0.048 Uiso calc R 1 . .
    H H2C 1.1154 1.0353 0.2909 0.048 Uiso calc R 1 . .
    C C3 0.8467(3) 1.01203(16) 0.31406(8) 0.0389(4) Uani d . 1 . .
    H H3B 0.8025 1.0769 0.2950 0.047 Uiso calc R 1 . .
    C C4 0.6962(3) 0.92706(16) 0.30779(8) 0.0387(4) Uani d . 1 . .
    C C6 0.5214(3) 0.82102(19) 0.22804(10) 0.0495(5) Uani d . 1 . .
    H H5B 0.5608 0.7516 0.2415 0.059 Uiso calc R 1 . .
    H H5C 0.4112 0.8402 0.2495 0.059 Uiso calc R 1 . .
    C C7 0.4793(3) 0.81639(19) 0.16225(10) 0.0525(5) Uani d . 1 . .
    H H6A 0.3889 0.7613 0.1551 0.063 Uiso calc R 1 . .
    H H6B 0.4264 0.8835 0.1500 0.063 Uiso calc R 1 . .
    C C8 0.6494(3) 0.79387(16) 0.12516(10) 0.0473(5) Uani d . 1 . .
    H H7A 0.6976 0.7249 0.1378 0.057 Uiso calc R 1 . .
    C C9 0.8019(3) 0.87750(15) 0.13720(8) 0.0355(4) Uani d . 1 . .
    C C10 0.8523(3) 0.87711(14) 0.20524(8) 0.0336(4) Uani d . 1 . .
    C C5 0.6724(3) 0.90276(14) 0.24047(8) 0.0338(4) Uani d . 1 . .
    H H10A 0.6268 0.9692 0.2234 0.041 Uiso calc R 1 . .
    C C11 0.9684(3) 0.86188(17) 0.09623(9) 0.0451(5) Uani d . 1 . .
    H H11A 1.0817 0.8789 0.1166 0.054 Uiso calc R 1 . .
    H H11B 0.9748 0.7891 0.0824 0.054 Uiso calc R 1 . .
    C C12 0.9369(3) 0.93826(18) 0.04478(9) 0.0453(5) Uani d . 1 . .
    H H12A 0.8718 0.9033 0.0130 0.054 Uiso calc R 1 . .
    H H12B 1.0524 0.9656 0.0299 0.054 Uiso calc R 1 . .
    C C13 0.8204(3) 1.02751(15) 0.07156(7) 0.0336(4) Uani d . 1 . .
    C C14 0.6692(3) 1.06778(16) 0.03011(8) 0.0369(4) Uani d . 1 . .
    H H14A 0.7257 1.1085 -0.0013 0.044 Uiso calc R 1 . .
    H H14B 0.6087 1.0071 0.0123 0.044 Uiso calc R 1 . .
    C C15 0.5266(3) 1.1358(2) 0.05985(9) 0.0508(5) Uani d . 1 . .
    H H15A 0.4788 1.0985 0.0939 0.061 Uiso calc R 1 . .
    H H15B 0.5835 1.2010 0.0735 0.061 Uiso calc R 1 . .
    C C16 0.9416(3) 1.11968(17) 0.09280(9) 0.0403(4) Uani d . 1 . .
    H H16A 0.8700 1.1660 0.1180 0.048 Uiso calc R 1 . .
    H H16B 1.0428 1.0917 0.1158 0.048 Uiso calc R 1 . .
    C C17 0.5903(5) 0.7817(2) 0.06070(12) 0.0669(7) Uani d . 1 . .
    H H17A 0.4957 0.7289 0.0579 0.100 Uiso calc R 1 . .
    H H17B 0.6938 0.7602 0.0374 0.100 Uiso calc R 1 . .
    H H17C 0.5444 0.8483 0.0464 0.100 Uiso calc R 1 . .
    C C18 0.5140(3) 0.9768(2) 0.32897(10) 0.0543(5) Uani d . 1 . .
    H H18A 0.4766 1.0320 0.3018 0.065 Uiso calc R 1 . .
    H H18B 0.4190 0.9228 0.3295 0.065 Uiso calc R 1 . .
    C C19 0.7368(4) 0.8292(2) 0.34618(10) 0.0564(6) Uani d . 1 . .
    H H19A 0.7492 0.8508 0.3865 0.085 Uiso calc R 1 . .
    H H19B 0.8488 0.7965 0.3333 0.085 Uiso calc R 1 . .
    H H19C 0.6378 0.7793 0.3427 0.085 Uiso calc R 1 . .
    C C20 0.9383(3) 0.76842(17) 0.22045(11) 0.0516(6) Uani d . 1 . .
    H H20A 0.9698 0.7668 0.2614 0.077 Uiso calc R 1 . .
    H H20B 1.0470 0.7580 0.1973 0.077 Uiso calc R 1 . .
    H H20C 0.8517 0.7130 0.2121 0.077 Uiso calc R 1 . .
    H H2O 1.112(5) 1.176(2) 0.0410(13) 0.052(8) Uiso d . 1 . .
    H H3O 0.415(4) 1.202(2) 0.0029(13) 0.044(7) Uiso d . 1 . .
    H H4O 0.789(5) 1.038(3) 0.3905(14) 0.065(9) Uiso d . 1 . .
    H H5O 0.443(7) 1.011(4) 0.4031(18) 0.103(15) Uiso d . 1 . .
    O O1W 0.2045(3) 1.0041(3) 0.43526(9) 0.1024(11) Uani d . 1 . .
    H H1W 0.195(7) 0.939(4) 0.459(2) 0.123 Uiso d . 1 . .
    H H2W 0.099(8) 0.999(4) 0.412(2) 0.123 Uiso d . 1 . .
loop_
    _atom_site_aniso_label
    _atom_site_aniso_U_11
    _atom_site_aniso_U_22
    _atom_site_aniso_U_33
    _atom_site_aniso_U_12
    _atom_site_aniso_U_13
    _atom_site_aniso_U_23
    O1 0.0317(6) 0.0317(6) 0.0301(5) 0.0050(5) 0.0028(5) 0.0027(5)
    O2 0.0319(8) 0.0696(10) 0.0584(9) -0.0018(7) 0.0029(7) 0.0311(8)
    O3 0.0348(7) 0.0619(10) 0.0569(9) 0.0052(7) 0.0039(7) 0.0269(8)
    O4 0.0480(9) 0.0895(13) 0.0381(8) -0.0059(8) -0.0057(7) -0.0100(8)
    O5 0.0485(10) 0.1158(17) 0.0522(9) -0.0073(11) 0.0150(8) -0.0232(11)
    C1 0.0300(8) 0.0431(9) 0.0390(9) -0.0009(8) 0.0012(8) 0.0070(8)
    C2 0.0329(9) 0.0469(10) 0.0407(9) -0.0035(8) -0.0050(8) 0.0078(8)
    C3 0.0391(10) 0.0444(10) 0.0332(8) 0.0022(8) -0.0061(7) 0.0019(7)
    C4 0.0351(9) 0.0455(10) 0.0354(9) -0.0002(8) 0.0015(8) 0.0064(8)
    C6 0.0455(11) 0.0516(11) 0.0515(11) -0.0167(10) 0.0020(10) 0.0032(10)
    C7 0.0499(13) 0.0519(11) 0.0557(13) -0.0209(10) -0.0035(11) -0.0052(10)
    C8 0.0576(13) 0.0356(10) 0.0486(11) -0.0041(9) -0.0036(10) -0.0061(8)
    C9 0.0377(9) 0.0311(8) 0.0378(9) 0.0071(7) -0.0005(7) 0.0001(7)
    C10 0.0355(9) 0.0282(8) 0.0372(9) 0.0053(7) 0.0011(7) 0.0048(7)
    C5 0.0337(9) 0.0324(8) 0.0352(8) -0.0015(7) -0.0021(7) 0.0068(7)
    C11 0.0489(12) 0.0437(10) 0.0426(10) 0.0164(9) 0.0054(9) -0.0039(8)
    C12 0.0468(11) 0.0524(11) 0.0368(9) 0.0135(9) 0.0084(8) -0.0008(9)
    C13 0.0329(8) 0.0395(9) 0.0284(8) 0.0046(8) 0.0030(7) 0.0032(7)
    C14 0.0365(10) 0.0444(9) 0.0297(8) 0.0017(8) -0.0011(7) 0.0026(7)
    C15 0.0469(11) 0.0659(13) 0.0396(10) 0.0200(11) 0.0006(9) 0.0080(10)
    C16 0.0348(10) 0.0479(10) 0.0382(9) -0.0012(8) 0.0010(7) 0.0109(8)
    C17 0.0856(19) 0.0593(14) 0.0558(14) -0.0175(14) -0.0086(13) -0.0154(12)
    C18 0.0393(11) 0.0784(15) 0.0453(10) -0.0003(11) 0.0036(9) -0.0044(11)
    C19 0.0661(15) 0.0584(13) 0.0447(11) -0.0082(12) 0.0003(11) 0.0210(11)
    C20 0.0593(14) 0.0355(10) 0.0600(13) 0.0172(9) -0.0007(11) 0.0073(9)
    O1W 0.0453(10) 0.200(3) 0.0617(12) -0.0183(15) -0.0003(9) 0.0361(17)
_geom_special_details
;
All esds (except the esd in the dihedral angle between two l.s. planes) are
estimated using the full covariance matrix. The cell esds are taken into
account individually in the estimation of esds in distances, angles and
torsion angles; correlations between esds in cell parameters are only used
when they are defined by crystal symmetry. An approximate (isotropic)
treatment of cell esds is used for estimating esds involving l.s. planes.
;
loop_
    _geom_bond_atom_site_label_1
    _geom_bond_atom_site_label_2
    _geom_bond_site_symmetry_2
    _geom_bond_distance
    _geom_bond_publ_flag
    O1 C13 . 1.442(2) ?
    O1 C9 . 1.450(2) ?
    O2 C16 . 1.423(2) ?
    O2 H2O . 0.74(3) ?
    O3 C15 . 1.432(3) ?
    O3 H3O . 0.71(3) ?
    O4 C3 . 1.436(2) ?
    O4 H4O . 0.81(4) ?
    O5 C18 . 1.426(3) ?
    O5 H5O . 0.77(5) ?
    C1 C2 . 1.521(3) ?
    C1 C10 . 1.538(3) ?
    C1 H1A . 0.9700 ?
    C1 H1B . 0.9700 ?
    C2 C3 . 1.507(3) ?
    C2 H2B . 0.9700 ?
    C2 H2C . 0.9700 ?
    C3 C4 . 1.539(3) ?
    C3 H3B . 0.9800 ?
    C4 C19 . 1.539(3) ?
    C4 C18 . 1.544(3) ?
    C4 C5 . 1.570(3) ?
    C6 C7 . 1.528(3) ?
    C6 C5 . 1.533(3) ?
    C6 H5B . 0.9700 ?
    C6 H5C . 0.9700 ?
    C7 C8 . 1.526(3) ?
    C7 H6A . 0.9700 ?
    C7 H6B . 0.9700 ?
    C8 C17 . 1.535(3) ?
    C8 C9 . 1.555(3) ?
    C8 H7A . 0.9800 ?
    C9 C11 . 1.542(3) ?
    C9 C10 . 1.590(3) ?
    C10 C20 . 1.545(2) ?
    C10 C5 . 1.569(3) ?
    C5 H10A . 0.9800 ?
    C11 C12 . 1.532(3) ?
    C11 H11A . 0.9700 ?
    C11 H11B . 0.9700 ?
    C12 C13 . 1.534(3) ?
    C12 H12A . 0.9700 ?
    C12 H12B . 0.9700 ?
    C13 C14 . 1.536(3) ?
    C13 C16 . 1.536(3) ?
    C14 C15 . 1.507(3) ?
    C14 H14A . 0.9700 ?
    C14 H14B . 0.9700 ?
    C15 H15A . 0.9700 ?
    C15 H15B . 0.9700 ?
    C16 H16A . 0.9700 ?
    C16 H16B . 0.9700 ?
    C17 H17A . 0.9600 ?
    C17 H17B . 0.9600 ?
    C17 H17C . 0.9600 ?
    C18 H18A . 0.9700 ?
    C18 H18B . 0.9700 ?
    C19 H19A . 0.9600 ?
    C19 H19B . 0.9600 ?
    C19 H19C . 0.9600 ?
    C20 H20A . 0.9600 ?
    C20 H20B . 0.9600 ?
    C20 H20C . 0.9600 ?
    O1W H1W . 0.98(5) ?
    O1W H2W . 0.94(5) ?
loop_
    _geom_angle_atom_site_label_1
    _geom_angle_atom_site_label_2
    _geom_angle_atom_site_label_3
    _geom_angle_site_symmetry_1
    _geom_angle_site_symmetry_3
    _geom_angle
    _geom_angle_publ_flag
    C13 O1 C9 . . 112.92(13) ?
    C16 O2 H2O . . 114(2) ?
    C15 O3 H3O . . 103(2) ?
    C3 O4 H4O . . 104(2) ?
    C18 O5 H5O . . 108(3) ?
    C2 C1 C10 . . 113.10(15) ?
    C2 C1 H1A . . 109.0 ?
    C10 C1 H1A . . 109.0 ?
    C2 C1 H1B . . 109.0 ?
    C10 C1 H1B . . 109.0 ?
    H1A C1 H1B . . 107.8 ?
    C3 C2 C1 . . 109.95(15) ?
    C3 C2 H2B . . 109.7 ?
    C1 C2 H2B . . 109.7 ?
    C3 C2 H2C . . 109.7 ?
    C1 C2 H2C . . 109.7 ?
    H2B C2 H2C . . 108.2 ?
    O4 C3 C2 . . 107.42(16) ?
    O4 C3 C4 . . 113.20(17) ?
    C2 C3 C4 . . 112.69(17) ?
    O4 C3 H3B . . 107.8 ?
    C2 C3 H3B . . 107.8 ?
    C4 C3 H3B . . 107.8 ?
    C3 C4 C19 . . 111.55(18) ?
    C3 C4 C18 . . 107.55(18) ?
    C19 C4 C18 . . 108.23(19) ?
    C3 C4 C5 . . 107.74(15) ?
    C19 C4 C5 . . 114.70(18) ?
    C18 C4 C5 . . 106.74(16) ?
    C7 C6 C5 . . 110.50(17) ?
    C7 C6 H5B . . 109.5 ?
    C5 C6 H5B . . 109.5 ?
    C7 C6 H5C . . 109.5 ?
    C5 C6 H5C . . 109.5 ?
    H5B C6 H5C . . 108.1 ?
    C8 C7 C6 . . 112.6(2) ?
    C8 C7 H6A . . 109.1 ?
    C6 C7 H6A . . 109.1 ?
    C8 C7 H6B . . 109.1 ?
    C6 C7 H6B . . 109.1 ?
    H6A C7 H6B . . 107.8 ?
    C7 C8 C17 . . 108.6(2) ?
    C7 C8 C9 . . 110.92(16) ?
    C17 C8 C9 . . 115.9(2) ?
    C7 C8 H7A . . 107.0 ?
    C17 C8 H7A . . 107.0 ?
    C9 C8 H7A . . 107.0 ?
    O1 C9 C11 . . 104.56(15) ?
    O1 C9 C8 . . 109.09(15) ?
    C11 C9 C8 . . 111.67(17) ?
    O1 C9 C10 . . 107.80(14) ?
    C11 C9 C10 . . 113.92(16) ?
    C8 C9 C10 . . 109.53(16) ?
    C1 C10 C20 . . 108.68(17) ?
    C1 C10 C5 . . 107.68(15) ?
    C20 C10 C5 . . 114.02(16) ?
    C1 C10 C9 . . 110.52(14) ?
    C20 C10 C9 . . 108.31(16) ?
    C5 C10 C9 . . 107.63(14) ?
    C6 C5 C10 . . 111.53(16) ?
    C6 C5 C4 . . 112.94(16) ?
    C10 C5 C4 . . 116.43(15) ?
    C6 C5 H10A . . 104.9 ?
    C10 C5 H10A . . 104.9 ?
    C4 C5 H10A . . 104.9 ?
    C12 C11 C9 . . 105.25(16) ?
    C12 C11 H11A . . 110.7 ?
    C9 C11 H11A . . 110.7 ?
    C12 C11 H11B . . 110.7 ?
    C9 C11 H11B . . 110.7 ?
    H11A C11 H11B . . 108.8 ?
    C11 C12 C13 . . 103.90(15) ?
    C11 C12 H12A . . 111.0 ?
    C13 C12 H12A . . 111.0 ?
    C11 C12 H12B . . 111.0 ?
    C13 C12 H12B . . 111.0 ?
    H12A C12 H12B . . 109.0 ?
    O1 C13 C12 . . 105.94(15) ?
    O1 C13 C14 . . 107.83(14) ?
    C12 C13 C14 . . 113.27(16) ?
    O1 C13 C16 . . 107.50(14) ?
    C12 C13 C16 . . 111.15(17) ?
    C14 C13 C16 . . 110.82(16) ?
    C15 C14 C13 . . 114.03(15) ?
    C15 C14 H14A . . 108.7 ?
    C13 C14 H14A . . 108.7 ?
    C15 C14 H14B . . 108.7 ?
    C13 C14 H14B . . 108.7 ?
    H14A C14 H14B . . 107.6 ?
    O3 C15 C14 . . 111.75(18) ?
    O3 C15 H15A . . 109.3 ?
    C14 C15 H15A . . 109.3 ?
    O3 C15 H15B . . 109.3 ?
    C14 C15 H15B . . 109.3 ?
    H15A C15 H15B . . 107.9 ?
    O2 C16 C13 . . 111.24(16) ?
    O2 C16 H16A . . 109.4 ?
    C13 C16 H16A . . 109.4 ?
    O2 C16 H16B . . 109.4 ?
    C13 C16 H16B . . 109.4 ?
    H16A C16 H16B . . 108.0 ?
    C8 C17 H17A . . 109.5 ?
    C8 C17 H17B . . 109.5 ?
    H17A C17 H17B . . 109.5 ?
    C8 C17 H17C . . 109.5 ?
    H17A C17 H17C . . 109.5 ?
    H17B C17 H17C . . 109.5 ?
    O5 C18 C4 . . 110.81(19) ?
    O5 C18 H18A . . 109.5 ?
    C4 C18 H18A . . 109.5 ?
    O5 C18 H18B . . 109.5 ?
    C4 C18 H18B . . 109.5 ?
    H18A C18 H18B . . 108.1 ?
    C4 C19 H19A . . 109.5 ?
    C4 C19 H19B . . 109.5 ?
    H19A C19 H19B . . 109.5 ?
    C4 C19 H19C . . 109.5 ?
    H19A C19 H19C . . 109.5 ?
    H19B C19 H19C . . 109.5 ?
    C10 C20 H20A . . 109.5 ?
    C10 C20 H20B . . 109.5 ?
    H20A C20 H20B . . 109.5 ?
    C10 C20 H20C . . 109.5 ?
    H20A C20 H20C . . 109.5 ?
    H20B C20 H20C . . 109.5 ?
    H1W O1W H2W . . 101(4) ?
loop_
    _geom_torsion_atom_site_label_1
    _geom_torsion_atom_site_label_2
    _geom_torsion_atom_site_label_3
    _geom_torsion_atom_site_label_4
    _geom_torsion_site_symmetry_1
    _geom_torsion_site_symmetry_2
    _geom_torsion_site_symmetry_3
    _geom_torsion_site_symmetry_4
    _geom_torsion
    _geom_torsion_publ_flag
    C10 C1 C2 C3 . . . . -60.6(2) ?
    C1 C2 C3 O4 . . . . -173.49(17) ?
    C1 C2 C3 C4 . . . . 61.1(2) ?
    O4 C3 C4 C19 . . . . -50.2(2) ?
    C2 C3 C4 C19 . . . . 71.9(2) ?
    O4 C3 C4 C18 . . . . 68.3(2) ?
    C2 C3 C4 C18 . . . . -169.56(16) ?
    O4 C3 C4 C5 . . . . -176.98(17) ?
    C2 C3 C4 C5 . . . . -54.8(2) ?
    C5 C6 C7 C8 . . . . 55.4(3) ?
    C6 C7 C8 C17 . . . . 175.38(19) ?
    C6 C7 C8 C9 . . . . -56.2(2) ?
    C13 O1 C9 C11 . . . . 8.33(19) ?
    C13 O1 C9 C8 . . . . -111.25(16) ?
    C13 O1 C9 C10 . . . . 129.90(15) ?
    C7 C8 C9 O1 . . . . -60.0(2) ?
    C17 C8 C9 O1 . . . . 64.4(2) ?
    C7 C8 C9 C11 . . . . -175.03(18) ?
    C17 C8 C9 C11 . . . . -50.7(3) ?
    C7 C8 C9 C10 . . . . 57.8(2) ?
    C17 C8 C9 C10 . . . . -177.9(2) ?
    C2 C1 C10 C20 . . . . -70.5(2) ?
    C2 C1 C10 C5 . . . . 53.5(2) ?
    C2 C1 C10 C9 . . . . 170.76(15) ?
    O1 C9 C10 C1 . . . . -57.31(19) ?
    C11 C9 C10 C1 . . . . 58.2(2) ?
    C8 C9 C10 C1 . . . . -175.89(16) ?
    O1 C9 C10 C20 . . . . -176.26(16) ?
    C11 C9 C10 C20 . . . . -60.7(2) ?
    C8 C9 C10 C20 . . . . 65.2(2) ?
    O1 C9 C10 C5 . . . . 60.03(18) ?
    C11 C9 C10 C5 . . . . 175.57(16) ?
    C8 C9 C10 C5 . . . . -58.55(18) ?
    C7 C6 C5 C10 . . . . -57.5(2) ?
    C7 C6 C5 C4 . . . . 169.13(19) ?
    C1 C10 C5 C6 . . . . 178.34(16) ?
    C20 C10 C5 C6 . . . . -61.0(2) ?
    C9 C10 C5 C6 . . . . 59.18(19) ?
    C1 C10 C5 C4 . . . . -50.0(2) ?
    C20 C10 C5 C4 . . . . 70.6(2) ?
    C9 C10 C5 C4 . . . . -169.21(15) ?
    C3 C4 C5 C6 . . . . -178.34(17) ?
    C19 C4 C5 C6 . . . . 56.8(2) ?
    C18 C4 C5 C6 . . . . -63.1(2) ?
    C3 C4 C5 C10 . . . . 50.7(2) ?
    C19 C4 C5 C10 . . . . -74.2(2) ?
    C18 C4 C5 C10 . . . . 165.97(17) ?
    O1 C9 C11 C12 . . . . -22.3(2) ?
    C8 C9 C11 C12 . . . . 95.5(2) ?
    C10 C9 C11 C12 . . . . -139.73(17) ?
    C9 C11 C12 C13 . . . . 27.4(2) ?
    C9 O1 C13 C12 . . . . 9.1(2) ?
    C9 O1 C13 C14 . . . . 130.62(16) ?
    C9 O1 C13 C16 . . . . -109.86(16) ?
    C11 C12 C13 O1 . . . . -22.6(2) ?
    C11 C12 C13 C14 . . . . -140.56(18) ?
    C11 C12 C13 C16 . . . . 93.9(2) ?
    O1 C13 C14 C15 . . . . 49.4(2) ?
    C12 C13 C14 C15 . . . . 166.26(19) ?
    C16 C13 C14 C15 . . . . -68.0(2) ?
    C13 C14 C15 O3 . . . . -173.44(18) ?
    O1 C13 C16 O2 . . . . -171.20(15) ?
    C12 C13 C16 O2 . . . . 73.3(2) ?
    C14 C13 C16 O2 . . . . -53.6(2) ?
    C3 C4 C18 O5 . . . . -53.1(3) ?
    C19 C4 C18 O5 . . . . 67.6(3) ?
    C5 C4 C18 O5 . . . . -168.5(2) ?
loop_
    _geom_hbond_atom_site_label_D
    _geom_hbond_atom_site_label_H
    _geom_hbond_atom_site_label_A
    _geom_hbond_site_symmetry_A
    _geom_hbond_distance_DH
    _geom_hbond_distance_HA
    _geom_hbond_distance_DA
    _geom_hbond_angle_DHA
    O4 H4O O5 . 0.81(4) 1.87(4) 2.605(3) 149(3)
    O5 H5O O1W . 0.77(5) 1.89(5) 2.653(3) 171(5)
    O2 H2O O3 1_655 0.74(3) 2.00(4) 2.732(2) 173(3)
    O3 H3O O2 4_475 0.71(3) 1.98(3) 2.684(2) 177(3)
    O1W H1W O3 2_575 0.98(5) 1.97(5) 2.916(4) 161(4)
    O1W H2W O4 1_455 0.94(5) 1.82(5) 2.722(3) 160(5)
data_global
_journal_date_recd_electronic     2010-05-11
_journal_date_accepted     2010-05-14
_journal_name_full     'Acta Crystallographica, Section E'
_journal_year     2010
_journal_volume     66
_journal_issue      6
_journal_page_first     o1392
_journal_page_last     o1392
_journal_paper_category     QO
_journal_coeditor_code     HB5443
_publ_contact_author_name     'Lidiya Izotova'
_publ_contact_author_address
;
Instituteof Bioorganic Chemistry
Academy of Sciences of Uzbekistan
H.Abdullaev Str,83
Tashkent
100125 Uzbekistan
;
_publ_contact_author_email     'l_izotova@yahoo.com'
_publ_contact_author_fax     '+998712627063'
_publ_contact_author_phone     '+998712628906'
_publ_section_title
;
Redetermnation of lagochiline monohydrate
;
loop_
    _publ_author_name
    _publ_author_footnote
    _publ_author_address
    'Ibragimov, Aziz' .
;
National University of Uzbekistan
The Faculty of Chemistry
Vuzgorodok 174
Tashkent 100174
Uzbekistan
;
    'Dolimov, Davron' .
;
National University of Uzbekistan
The Faculty of Chemistry
Vuzgorodok 174
Tashkent 100174
Uzbekistan
;
    'Talipov, Samat' .
;
Institute of Bioorganic Chemistry
Academy of Sciences of Uzbekistan
H. Abdullaev Str. 83
Tashkent 100125
Uzbekistan
;
    'Izotova, Lidiya' .
;
Institute of Bioorganic Chemistry
Academy of Sciences of Uzbekistan
H. Abdullaev Str. 83
Tashkent 100125
Uzbekistan
;
    'Zainutdinov, Umardjon' .
;
National University of Uzbekistan
The Faculty of Chemistry
Vuzgorodok 174
Tashkent 100174
Uzbekistan
;
