# Supplementary material for: Redetermnation of lagochiline monohydrate
Source: Acta Crystallogr Sect E Struct Rep Online. 2010 May 19;66(Pt 6):o1392. doi: 10.1107/S1600536810017800 (PMC2979379; doi:10.1107/S1600536810017800)
Supplement: Supplementary file 2 [file e-66-o1392-Isup2.hkl]

# 
# h,k,l, Fc-squared, Fo-squared, sigma(Fo-squared) and status flag 
# 
data_I
_shelx_title ' exp_462lag2 in P2(1)2(1)2(1)' 
_shelx_refln_list_code          4 
_shelx_F_calc_maximum      163.06 
_exptl_crystal_F_000       824.00 
_reflns_d_resolution_high  0.7965 
 
loop_ 
 _symmetry_equiv_pos_as_xyz 
 'x, y, z' 
 '-x+1/2, -y, z+1/2' 
 '-x, y+1/2, -z+1/2' 
 'x+1/2, -y+1/2, -z' 
 
_cell_length_a     7.2850 
_cell_length_b    12.5933 
_cell_length_c    22.7324 
_cell_angle_alpha  90.000 
_cell_angle_beta   90.000 
_cell_angle_gamma  90.000 
 
_shelx_F_squared_multiplier     1.000 
 
loop_ 
 _refln_index_h 
 _refln_index_k 
 _refln_index_l 
 _refln_F_squared_calc 
 _refln_F_squared_meas 
 _refln_F_squared_sigma 
 _refln_observed_status 
   2   0   0     9909.49     9778.97    152.42 o 
   4   0   0     1542.63     1438.45     61.57 o 
   6   0   0     1130.13     1063.85     10.80 o 
   8   0   0        9.88       11.91      6.19 o 
   1   1   0    26588.64    24318.43    549.49 o 
   2   1   0      830.51      964.23     12.73 o 
   3   1   0      144.00      143.23     12.29 o 
   4   1   0      259.03      282.58     18.90 o 
   5   1   0       12.43       -2.49     22.66 o 
   6   1   0      223.98      174.63      5.57 o 
   7   1   0      258.67      249.64      6.40 o 
   8   1   0       41.59       40.73      4.71 o 
   0   2   0    15261.58    14815.43     36.22 o 
   1   2   0        0.24        2.30      4.85 o 
   2   2   0     1532.58     1516.64     30.81 o 
   3   2   0        5.66       14.15     10.51 o 
   4   2   0      339.80      272.50     18.89 o 
   5   2   0      101.22       81.31     17.27 o 
   6   2   0      148.89      152.31      5.56 o 
   7   2   0       14.12        9.88      3.57 o 
   8   2   0       10.41       12.84      4.03 o 
   1   3   0       26.69       35.56      5.50 o 
   2   3   0        5.36        0.96      5.08 o 
   3   3   0      264.83      271.70     17.12 o 
   4   3   0        6.97       12.74     12.06 o 
   5   3   0       80.34       53.67     31.95 o 
   6   3   0        9.84       10.09      4.56 o 
   7   3   0       56.51       58.93      3.95 o 
   8   3   0       17.72       12.65      4.62 o 
   0   4   0     3175.84     3622.18     26.40 o 
   1   4   0     2327.97     2463.84    115.33 o 
   2   4   0       36.39       42.91      6.18 o 
   3   4   0     3252.00     3366.03    133.48 o 
   4   4   0      170.24      185.39     19.93 o 
   5   4   0      269.19      324.54      4.79 o 
   6   4   0        8.58        9.34      3.28 o 
   7   4   0      105.05      105.19      3.84 o 
   8   4   0       23.21       25.91      3.06 o 
   1   5   0        0.46        0.74     11.87 o 
   2   5   0      399.83      466.39     16.06 o 
   3   5   0       21.92       14.03     16.54 o 
   4   5   0      234.56      282.24     25.80 o 
   5   5   0       67.61       58.06      3.42 o 
   6   5   0       75.57       75.50      5.08 o 
   7   5   0      114.72      120.59      7.88 o 
   8   5   0        8.28       22.69      4.95 o 
   0   6   0     4873.46     4662.71     75.92 o 
   1   6   0      789.86      851.71     30.85 o 
   2   6   0      572.89      613.57     20.14 o 
   3   6   0     1251.34     1042.71     42.86 o 
   4   6   0      940.07      835.85     39.35 o 
   5   6   0       74.63       75.67      3.54 o 
   6   6   0       32.01       27.97      6.92 o 
   7   6   0       51.76       50.80      6.83 o 
   8   6   0      224.43      236.10      5.93 o 
   1   7   0       47.05       18.36     13.10 o 
   2   7   0      816.51      799.56     46.09 o 
   3   7   0      185.23      174.02     35.57 o 
   4   7   0      161.73      150.98      4.64 o 
   5   7   0      116.67      118.35      4.17 o 
   6   7   0       34.88       32.65      7.01 o 
   7   7   0        0.08        0.33      6.03 o 
   8   7   0       11.24        9.97      3.10 o 
   0   8   0      138.99      124.60     22.99 o 
   1   8   0       79.91       80.65     15.08 o 
   2   8   0       64.56       52.67     21.01 o 
   3   8   0       48.41       58.54      6.17 o 
   4   8   0        0.98        4.57      3.73 o 
   5   8   0        4.14        2.46      2.74 o 
   6   8   0        5.42        6.08      6.81 o 
   7   8   0       16.50       21.92      5.42 o 
   1   9   0      366.39      350.73     21.30 o 
   2   9   0        0.48       -0.38      3.69 o 
   3   9   0      144.53      125.01      6.72 o 
   4   9   0        0.52        0.24      3.68 o 
   5   9   0       13.04       14.91      2.95 o 
   6   9   0       12.61       13.86      6.56 o 
   7   9   0        1.70        4.90      4.39 o 
   0  10   0       23.68        9.98      5.35 o 
   1  10   0      259.46      250.66      5.84 o 
   2  10   0       78.46       82.17      3.60 o 
   3  10   0      584.56      617.01     25.27 o 
   4  10   0        3.96        2.30      3.36 o 
   5  10   0      332.18      325.06      5.08 o 
   6  10   0       25.94       24.80      5.41 o 
   7  10   0       37.55       24.65      2.80 o 
   1  11   0        5.40        9.54      4.37 o 
   2  11   0      145.04      115.98      5.56 o 
   3  11   0      233.53      228.38      8.26 o 
   4  11   0       39.91       50.23      3.99 o 
   5  11   0       47.39       44.56      2.84 o 
   6  11   0       35.84       40.81      4.51 o 
   0  12   0       47.53       60.82      5.01 o 
   1  12   0      357.55      314.29      6.99 o 
   2  12   0       43.27       41.72      4.30 o 
   3  12   0        2.17        0.47      8.21 o 
   4  12   0        0.70        2.37      4.33 o 
   5  12   0       34.06       45.49      5.22 o 
   1  13   0        6.58        9.11      3.76 o 
   2  13   0      101.19       80.28      7.97 o 
   3  13   0        1.15        1.90      6.00 o 
   4  13   0       43.11       48.71      3.66 o 
   5  13   0       20.22       17.33      3.15 o 
   0  14   0       13.02       12.83      6.04 o 
   1  14   0        0.63        1.62      3.16 o 
   2  14   0       20.95       19.99      3.95 o 
   3  14   0      123.38      133.87      3.96 o 
   4  14   0       20.03       24.09      2.14 o 
   1  15   0        9.53        8.39      4.32 o 
   2  15   0       72.12       69.56      3.94 o 
   1   0   1      869.23      821.48      9.86 o 
   2   0   1      681.67      791.65     25.91 o 
   3   0   1      105.61       99.64     11.10 o 
   4   0   1       24.50       21.93      8.99 o 
   5   0   1      182.10      170.43     22.67 o 
   6   0   1      291.50      286.56      5.12 o 
   7   0   1        6.22        5.65      4.62 o 
   8   0   1        0.09       -0.74      4.28 o 
  -8   1   1       20.44       19.19      4.38 o 
  -7   1   1       32.45       26.40      3.72 o 
  -6   1   1      372.90      348.12      8.77 o 
  -5   1   1       81.58       74.16     13.90 o 
  -4   1   1       85.06       91.68     11.84 o 
  -3   1   1     3408.43     3405.07     43.34 o 
  -2   1   1      146.51      143.69      7.01 o 
  -1   1   1     7176.31     7133.83     77.29 o 
   0   1   1       28.81       43.89      2.95 o 
   1   1   1     7179.27     7070.66    143.90 o 
   2   1   1      143.23      141.29     11.11 o 
   3   1   1     3410.96     3355.55     33.92 o 
   4   1   1       85.52       74.70     12.19 o 
   5   1   1       81.99       72.42     18.77 o 
   6   1   1      374.24      362.16      7.62 o 
   7   1   1       31.48       26.36      3.69 o 
   8   1   1       20.33       16.48      4.38 o 
  -8   2   1       23.13       25.37      4.08 o 
  -7   2   1      142.44      123.53      4.39 o 
  -6   2   1      499.64      451.08      7.59 o 
  -5   2   1       22.33       -8.35     15.25 o 
  -4   2   1      233.74      214.27     16.94 o 
  -3   2   1     1020.18      974.22     38.26 o 
  -2   2   1      367.31      360.48      9.51 o 
  -1   2   1     2393.76     2407.99     40.84 o 
   0   2   1    16037.53    16260.02     80.63 o 
   1   2   1     2377.93     2316.36     27.46 o 
   2   2   1      370.86      361.51     11.23 o 
   3   2   1     1017.57      995.84     35.58 o 
   4   2   1      233.98      186.61     14.38 o 
   5   2   1       23.03       26.03     26.15 o 
   6   2   1      504.35      463.56      8.20 o 
   7   2   1      143.32      139.67      4.98 o 
   8   2   1       23.27       22.53      5.51 o 
  -8   3   1        9.98       15.38      3.64 o 
  -7   3   1       64.46       62.29      3.96 o 
  -6   3   1      270.25      225.64      6.13 o 
  -5   3   1      309.30      299.46     30.48 o 
  -4   3   1       70.66       60.58     17.54 o 
  -3   3   1     1399.46     1372.47     50.93 o 
  -2   3   1       53.88       50.42      4.69 o 
  -1   3   1      314.69      288.94      6.29 o 
   0   3   1      464.45      561.91     21.26 o 
   1   3   1      316.36      286.03     12.56 o 
   2   3   1       53.54       56.41      6.64 o 
   3   3   1     1395.75     1395.39     38.23 o 
   4   3   1       69.43       62.75     17.62 o 
   5   3   1      304.89      288.40     30.70 o 
   6   3   1      268.43      234.21      8.75 o 
   7   3   1       63.92       62.05      3.11 o 
   8   3   1        9.88       13.74      4.74 o 
  -8   4   1       20.95       21.38      5.53 o 
  -7   4   1       47.48       43.21      3.68 o 
  -6   4   1      123.04      125.04      6.04 o 
  -5   4   1      293.60      299.31      4.60 o 
  -4   4   1       44.22       54.60     11.35 o 
  -3   4   1       81.39       93.54     10.03 o 
  -2   4   1     1104.91     1248.37     31.23 o 
  -1   4   1      385.07      373.53     18.28 o 
   0   4   1      656.42      586.41     31.61 o 
   1   4   1      386.21      369.61     15.19 o 
   2   4   1     1103.59     1238.62     26.17 o 
   3   4   1       82.70       78.93     11.41 o 
   4   4   1       44.50       51.07     14.11 o 
   5   4   1      291.21      299.79      6.15 o 
   6   4   1      123.96      119.87      5.45 o 
   7   4   1       47.41       44.32      3.02 o 
   8   4   1       20.74       22.50      3.16 o 
  -8   5   1       51.00       54.54      5.31 o 
  -7   5   1       60.88       60.28      6.28 o 
  -6   5   1      184.42      166.61      6.71 o 
  -5   5   1      206.72      220.91      4.41 o 
  -4   5   1      101.51      131.50     21.12 o 
  -3   5   1      883.71      725.72     33.81 o 
  -2   5   1      624.24      714.78     19.29 o 
  -1   5   1      396.33      438.42     17.72 o 
   0   5   1     3659.14     3426.39     61.30 o 
   1   5   1      398.53      456.32     36.18 o 
   2   5   1      624.11      735.63     35.37 o 
   3   5   1      875.45      947.12     40.05 o 
   4   5   1      102.20      142.39     24.39 o 
   5   5   1      206.84      215.38      6.32 o 
   6   5   1      181.84      172.03      5.84 o 
   7   5   1       60.82       70.21      6.74 o 
   8   5   1       50.89       53.12      4.84 o 
  -8   6   1       16.45       21.06      4.39 o 
  -7   6   1       32.12       33.23      6.95 o 
  -6   6   1       15.56       15.99      4.47 o 
  -5   6   1      283.52      251.08      5.77 o 
  -4   6   1      699.28      740.09     37.97 o 
  -3   6   1     1061.68     1090.97     45.77 o 
  -2   6   1     1051.62     1177.15     58.05 o 
  -1   6   1      124.84      106.83     14.53 o 
   0   6   1      174.70      174.02     16.94 o 
   1   6   1      126.26      114.08     14.92 o 
   2   6   1     1061.44     1239.89     84.76 o 
   3   6   1     1064.29     1173.23     46.23 o 
   4   6   1      700.42      742.29     38.90 o 
   5   6   1      282.81      253.74      4.75 o 
   6   6   1       15.77       15.12      4.35 o 
   7   6   1       32.09       38.79      6.64 o 
   8   6   1       16.42       21.35      3.95 o 
  -8   7   1        9.82       14.67      3.27 o 
  -7   7   1       43.89       47.49      6.53 o 
  -6   7   1       75.94       67.18      7.48 o 
  -5   7   1      174.68      173.04      7.07 o 
  -4   7   1      275.85      280.97      5.58 o 
  -3   7   1      170.48      144.71     34.82 o 
  -2   7   1      501.08      514.86     36.08 o 
  -1   7   1      234.37      266.60     18.40 o 
   0   7   1       41.55       34.68     13.85 o 
   1   7   1      234.08      238.07     24.06 o 
   2   7   1      497.12      602.78     29.82 o 
   3   7   1      173.61      129.28     26.06 o 
   4   7   1      276.08      282.55      5.77 o 
   5   7   1      175.06      180.55      7.31 o 
   6   7   1       75.88       73.66      4.80 o 
   7   7   1       44.04       51.45      6.18 o 
  -7   8   1       18.03       14.60      5.74 o 
  -6   8   1       17.39       17.39      7.02 o 
  -5   8   1       71.64       71.84      3.25 o 
  -4   8   1      648.82      640.34     29.35 o 
  -3   8   1       88.25       81.41      7.06 o 
  -2   8   1      179.60      247.75     29.15 o 
  -1   8   1      558.97      552.86     26.03 o 
   0   8   1      106.21       86.59     16.20 o 
   1   8   1      551.66      565.47     24.74 o 
   2   8   1      181.59      192.70     26.71 o 
   3   8   1       89.55       85.38      7.56 o 
   4   8   1      650.25      638.95      8.16 o 
   5   8   1       71.04       70.02      3.25 o 
   6   8   1       17.46       16.35      6.32 o 
   7   8   1       18.23       17.97      5.12 o 
  -7   9   1       25.63       28.23      4.46 o 
  -6   9   1        4.43        4.21      6.63 o 
  -5   9   1       30.47       28.63      2.98 o 
  -4   9   1       43.66       47.15      4.06 o 
  -3   9   1       76.03       85.36      7.11 o 
  -2   9   1       42.05       47.26      4.79 o 
  -1   9   1       28.00        2.39     28.19 o 
   0   9   1      143.81      164.14     20.61 o 
   1   9   1       28.26       38.08     18.87 o 
   2   9   1       41.66       52.43      3.04 o 
   3   9   1       76.14       86.19      4.32 o 
   4   9   1       42.95       40.74      3.72 o 
   5   9   1       31.36       26.22      3.47 o 
   6   9   1        4.39        4.40      6.15 o 
   7   9   1       25.81       28.54      4.14 o 
  -7  10   1        0.25       -0.45      2.72 o 
  -6  10   1        4.13        4.07      5.32 o 
  -5  10   1        2.45        4.78      2.84 o 
  -4  10   1       10.91       11.99      3.71 o 
  -3  10   1       77.98       70.99      4.29 o 
  -2  10   1       61.19       52.79      4.73 o 
  -1  10   1      243.17      219.57      7.78 o 
   0  10   1       74.30       74.77      4.38 o 
   1  10   1      243.93      207.16      8.44 o 
   2  10   1       60.15       60.57      3.47 o 
   3  10   1       77.62       68.15      4.61 o 
   4  10   1       11.06       10.54      3.57 o 
   5  10   1        2.61        3.47      2.97 o 
   6  10   1        4.25        8.26      5.36 o 
  -6  11   1       40.39       44.70      4.55 o 
  -5  11   1       22.21       22.14      3.78 o 
  -4  11   1        9.52        8.23      5.37 o 
  -3  11   1       19.56       20.15      9.18 o 
  -2  11   1      219.47      220.55      6.38 o 
  -1  11   1       28.27       27.92      4.66 o 
   0  11   1      285.40      328.84     17.70 o 
   1  11   1       27.52       30.78      3.31 o 
   2  11   1      219.44      217.88     11.02 o 
   3  11   1       19.82       20.44      3.71 o 
   4  11   1        9.51        9.40      3.77 o 
   5  11   1       22.20       21.72      2.73 o 
   6  11   1       40.78       44.17      4.31 o 
  -5  12   1       51.55       69.92      5.37 o 
  -4  12   1       64.00       58.50      4.73 o 
  -3  12   1       43.46       40.44      5.76 o 
  -2  12   1        3.83        0.86      4.92 o 
  -1  12   1       98.87       89.19      5.34 o 
   0  12   1       30.89       28.46      3.74 o 
   1  12   1       99.84       85.48      5.44 o 
   2  12   1        4.06        2.03      3.26 o 
   3  12   1       43.41       44.77      5.79 o 
   4  12   1       63.86       64.45      3.19 o 
   5  12   1       52.55       66.45      5.08 o 
  -5  13   1        9.52       14.10      3.21 o 
  -4  13   1       38.92       47.08      3.76 o 
  -3  13   1       44.26       31.71      6.34 o 
  -2  13   1       23.28       20.45      7.43 o 
  -1  13   1       19.51       21.73      4.08 o 
   0  13   1       43.13       44.51      3.32 o 
   1  13   1       19.00       23.51      3.95 o 
   2  13   1       23.57       24.53      6.65 o 
   3  13   1       43.83       36.71      7.03 o 
   4  13   1       39.48       45.89      3.54 o 
   5  13   1        9.43       14.30      2.94 o 
  -4  14   1       41.17       46.09      2.37 o 
  -3  14   1       13.10       16.37      3.30 o 
  -2  14   1       27.20       27.92      3.99 o 
  -1  14   1        0.45       -2.08      3.23 o 
   0  14   1        4.84        7.02      4.17 o 
   1  14   1        0.51       -0.06      3.22 o 
   2  14   1       26.85       27.54      3.80 o 
   3  14   1       13.22       19.24      3.12 o 
   4  14   1       40.96       46.60      2.18 o 
  -2  15   1        0.06        0.92      3.38 o 
  -1  15   1        0.34       -0.21      4.11 o 
   0  15   1        2.29       -0.08      3.18 o 
   1  15   1        0.36       -0.98      3.94 o 
   2  15   1        0.06        3.05      3.19 o 
   0   0   2      105.50      109.88      4.41 o 
   1   0   2     4504.85     4336.46     27.02 o 
   2   0   2      146.61      131.24      6.45 o 
   3   0   2      236.81      227.47      7.67 o 
   4   0   2      193.39      233.57     16.73 o 
   5   0   2       51.94       75.13     17.92 o 
   6   0   2      173.82      189.38      5.88 o 
   7   0   2       84.23       71.80      5.12 o 
   8   0   2        8.55        7.60      4.38 o 
  -8   1   2       35.17       37.40      4.45 o 
  -7   1   2       21.61       19.85      3.74 o 
  -6   1   2      235.23      217.66      4.79 o 
  -5   1   2      270.48      315.51     48.45 o 
  -4   1   2      169.78      170.57     26.53 o 
  -3   1   2      709.68      722.83     24.02 o 
  -2   1   2      518.75      570.69     31.36 o 
  -1   1   2     1844.61     1830.15     56.40 o 
   0   1   2      419.32      420.58     18.17 o 
   1   1   2     1846.92     1904.80     52.64 o 
   2   1   2      528.07      529.90     11.26 o 
   3   1   2      715.10      696.23     18.50 o 
   4   1   2      167.97      160.99     10.40 o 
   5   1   2      273.44      290.11     18.46 o 
   6   1   2      233.96      224.97      4.05 o 
   7   1   2       21.53       22.66      2.91 o 
   8   1   2       36.08       42.59      6.31 o 
  -8   2   2      137.04      139.02      4.74 o 
  -7   2   2        3.62        3.59      3.58 o 
  -6   2   2      244.90      237.14      7.77 o 
  -5   2   2      133.58      123.80     21.63 o 
  -4   2   2       34.99       32.78     14.02 o 
  -3   2   2     3370.25     3584.77    147.05 o 
  -2   2   2     1701.21     1689.62     25.24 o 
  -1   2   2     2052.54     1899.73     44.39 o 
   0   2   2      324.38      281.35     10.79 o 
   1   2   2     2040.00     1957.81     85.31 o 
   2   2   2     1705.71     1688.43     25.42 o 
   3   2   2     3367.83     3554.31     83.44 o 
   4   2   2       35.17       37.93     12.80 o 
   5   2   2      130.45      116.96     24.54 o 
   6   2   2      246.27      230.91      5.93 o 
   7   2   2        3.56        3.98      2.80 o 
   8   2   2      137.38      142.50      6.77 o 
  -8   3   2        2.69        6.91      5.56 o 
  -7   3   2       50.83       53.51      3.94 o 
  -6   3   2      434.31      414.26      9.13 o 
  -5   3   2       73.00       34.77     28.04 o 
  -4   3   2       14.07        8.36     13.98 o 
  -3   3   2      664.73      621.80     16.54 o 
  -2   3   2    11062.48    10484.74    267.22 o 
  -1   3   2     2907.63     2891.96     37.57 o 
   0   3   2    23878.91    22529.12    554.52 o 
   1   3   2     2911.12     2890.32    108.02 o 
   2   3   2    11040.27    10595.47    222.06 o 
   3   3   2      658.68      675.16     19.22 o 
   4   3   2       13.71       10.89     17.42 o 
   5   3   2       72.05       37.99     31.74 o 
   6   3   2      432.78      403.39     14.10 o 
   7   3   2       50.32       50.26      3.14 o 
   8   3   2        2.69        4.86      4.79 o 
  -8   4   2       49.63       57.68      6.01 o 
  -7   4   2      115.27      118.58      6.32 o 
  -6   4   2      165.12      147.47      8.72 o 
  -5   4   2       32.26       29.15      2.97 o 
  -4   4   2      168.47      161.27     15.50 o 
  -3   4   2     1629.89     1763.15    104.14 o 
  -2   4   2     4461.97     4798.20    117.42 o 
  -1   4   2      288.41      285.40     10.91 o 
   0   4   2     1074.92     1063.13     24.44 o 
   1   4   2      287.76      275.24     15.37 o 
   2   4   2     4456.50     4723.92     35.00 o 
   3   4   2     1610.01     1834.00     42.24 o 
   4   4   2      168.75      185.45     21.80 o 
   5   4   2       32.51       28.58      2.96 o 
   6   4   2      165.17      134.06      5.32 o 
   7   4   2      114.23      116.51      3.79 o 
   8   4   2       50.05       60.30      4.49 o 
  -8   5   2       17.79       14.40      4.94 o 
  -7   5   2        9.18       11.52      4.55 o 
  -6   5   2       50.65       47.97      4.93 o 
  -5   5   2      204.88      206.00      4.23 o 
  -4   5   2       97.31      110.05     26.41 o 
  -3   5   2      144.87      180.87     12.00 o 
  -2   5   2      932.31      979.93     29.20 o 
  -1   5   2       77.85       68.44     11.76 o 
   0   5   2      519.37      466.90     32.56 o 
   1   5   2       76.80       80.48     14.05 o 
   2   5   2      930.15     1035.85     39.03 o 
   3   5   2      144.59      180.59     25.42 o 
   4   5   2       95.84      106.66      5.39 o 
   5   5   2      203.52      200.29      4.30 o 
   6   5   2       50.54       47.97      3.63 o 
   7   5   2        9.03        9.45      3.72 o 
   8   5   2       18.09       17.47      3.99 o 
  -8   6   2        6.42        9.89      4.33 o 
  -7   6   2        8.69        5.57      6.71 o 
  -6   6   2       27.16       30.78      4.56 o 
  -5   6   2       65.25       67.87      4.28 o 
  -4   6   2      368.39      342.13     28.05 o 
  -3   6   2      604.31      677.29     33.37 o 
  -2   6   2      149.81      179.66     15.87 o 
  -1   6   2      139.98      146.25     15.15 o 
   0   6   2      395.55      440.10     30.62 o 
   1   6   2      141.58      138.67     15.14 o 
   2   6   2      149.55      237.59     16.38 o 
   3   6   2      598.28      698.92     38.80 o 
   4   6   2      367.66      399.84     31.07 o 
   5   6   2       65.66       74.82      4.58 o 
   6   6   2       28.02       28.71      4.17 o 
   7   6   2        8.46        9.32      5.76 o 
   8   6   2        6.49        2.07      1.88 o 
  -8   7   2       13.47       20.70      3.33 o 
  -7   7   2       35.05       32.56      6.62 o 
  -6   7   2       48.44       38.77      7.66 o 
  -5   7   2      502.25      507.36      7.11 o 
  -4   7   2      236.88      249.81      7.56 o 
  -3   7   2       42.44       56.97     25.60 o 
  -2   7   2      204.41      209.58     30.38 o 
  -1   7   2      268.35      326.47     18.60 o 
   0   7   2        0.31        9.89     12.11 o 
   1   7   2      268.98      322.37     22.05 o 
   2   7   2      202.81      215.94     16.70 o 
   3   7   2       41.59       54.57     25.97 o 
   4   7   2      237.31      253.63      5.69 o 
   5   7   2      504.88      488.35      7.51 o 
   6   7   2       48.42       46.27      4.47 o 
   7   7   2       34.69       40.07      5.92 o 
  -7   8   2        9.18        8.93      5.63 o 
  -6   8   2       13.51       17.48      6.93 o 
  -5   8   2      352.88      365.66      7.25 o 
  -4   8   2      273.18      285.14     19.31 o 
  -3   8   2       85.38       81.26      7.32 o 
  -2   8   2       55.07       70.69     26.33 o 
  -1   8   2      577.07      599.75     25.24 o 
   0   8   2      170.15      188.55     17.36 o 
   1   8   2      577.03      593.36     66.38 o 
   2   8   2       55.84       22.42     28.40 o 
   3   8   2       86.84       90.36      8.77 o 
   4   8   2      274.53      279.09      5.19 o 
   5   8   2      352.54      360.62     13.50 o 
   6   8   2       13.88       13.66      4.25 o 
   7   8   2        9.06        9.39      4.81 o 
  -7   9   2       99.70      121.97      5.40 o 
  -6   9   2       22.98       25.13      6.73 o 
  -5   9   2       26.35       21.38      2.81 o 
  -4   9   2      107.38      110.04      8.75 o 
  -3   9   2       58.05       45.42      7.30 o 
  -2   9   2      466.17      443.45      7.05 o 
  -1   9   2      333.85      358.60     34.85 o 
   0   9   2      245.23      294.54     35.44 o 
   1   9   2      335.21      358.53     27.14 o 
   2   9   2      468.07      434.38      5.42 o 
   3   9   2       59.21       48.31      4.33 o 
   4   9   2      107.42      105.64      4.23 o 
   5   9   2       26.97       18.96      3.27 o 
   6   9   2       23.12       20.26      5.80 o 
   7   9   2       99.93      116.66      4.69 o 
  -7  10   2       19.32       17.35      2.83 o 
  -6  10   2       61.31       68.68      6.23 o 
  -5  10   2       20.39       27.18      3.71 o 
  -4  10   2       26.06       25.63      8.44 o 
  -3  10   2       87.58       87.02      8.01 o 
  -2  10   2       14.93       15.97      4.48 o 
  -1  10   2      484.47      464.84     20.32 o 
   0  10   2      142.34      157.29      7.12 o 
   1  10   2      487.64      452.01     21.39 o 
   2  10   2       14.96       14.06      3.22 o 
   3  10   2       87.33       90.65      4.21 o 
   4  10   2       26.20       27.48      4.25 o 
   5  10   2       20.05       26.43      3.19 o 
   6  10   2       62.45       72.85      5.53 o 
  -6  11   2       16.11       20.69      4.47 o 
  -5  11   2        3.71        1.24      3.67 o 
  -4  11   2       17.79       16.43      4.25 o 
  -3  11   2       11.02        8.71      8.02 o 
  -2  11   2       15.95       13.84      4.67 o 
  -1  11   2      112.37      111.12      5.28 o 
   0  11   2      125.34      100.30      5.15 o 
   1  11   2      112.15      117.75      5.53 o 
   2  11   2       15.84       17.62      3.40 o 
   3  11   2       10.92        7.26      4.13 o 
   4  11   2       17.92       18.91      3.97 o 
   5  11   2        3.79        1.77      2.69 o 
   6  11   2       16.07       20.06      3.83 o 
  -5  12   2       10.25       13.26      4.66 o 
  -4  12   2        9.92        8.59      4.45 o 
  -3  12   2        3.45        2.11      5.56 o 
  -2  12   2       24.17       28.86      4.92 o 
  -1  12   2      172.61      161.39      5.79 o 
   0  12   2        0.83        1.49      3.53 o 
   1  12   2      173.98      163.59      6.10 o 
   2  12   2       24.42       27.85      3.53 o 
   3  12   2        3.46        5.70      3.74 o 
   4  12   2        9.78       10.10      2.89 o 
   5  12   2       10.31       12.32      4.56 o 
  -5  13   2       66.30       65.75      3.56 o 
  -4  13   2        9.28        8.83      3.28 o 
  -3  13   2        9.62       13.80      6.30 o 
  -2  13   2        6.36        7.35      6.82 o 
  -1  13   2       39.61       40.84      4.12 o 
   0  13   2       96.75       93.05      3.55 o 
   1  13   2       39.88       38.48      3.92 o 
   2  13   2        6.39        9.71      3.64 o 
   3  13   2        9.76        4.88      4.85 o 
   4  13   2        9.38       14.58      3.41 o 
   5  13   2       65.84       47.19      2.97 o 
  -4  14   2       32.66       42.60      4.19 o 
  -3  14   2       85.71       86.92      3.75 o 
  -2  14   2       23.04       17.29      3.90 o 
  -1  14   2        3.42        2.72      3.90 o 
   0  14   2       65.78       58.61      4.55 o 
   1  14   2        3.52        5.36      3.09 o 
   2  14   2       22.67       21.73      3.67 o 
   3  14   2       85.88       81.99      3.48 o 
   4  14   2       32.91       36.07      3.04 o 
  -2  15   2       10.55       10.35      3.63 o 
  -1  15   2        5.44        4.55      4.08 o 
   0  15   2       18.47       27.56      4.84 o 
   1  15   2        5.48        7.47      3.93 o 
   2  15   2       10.64       10.68      3.03 o 
   1   0   3       58.69       51.84      4.44 o 
   2   0   3       39.57       36.08      4.40 o 
   3   0   3      413.16      417.60     17.23 o 
   4   0   3      159.82      120.07     16.43 o 
   5   0   3      179.34      149.56     17.97 o 
   6   0   3      796.96      784.34     11.72 o 
   7   0   3      119.55      121.12      6.82 o 
   8   0   3      103.25      110.37      7.48 o 
  -8   1   3       34.08       33.63      6.62 o 
  -7   1   3       51.03       47.94      3.92 o 
  -6   1   3      263.58      245.14     10.01 o 
  -5   1   3      283.58      255.64     20.75 o 
  -4   1   3      124.65      109.77     22.57 o 
  -3   1   3       60.81       47.69      5.91 o 
  -2   1   3     1905.60     1857.80     23.59 o 
  -1   1   3      562.41      531.01     11.95 o 
   0   1   3    11791.54    12675.91     73.58 o 
   1   1   3      561.05      562.03     13.04 o 
   2   1   3     1899.83     1963.92     33.24 o 
   3   1   3       60.90       36.17     13.63 o 
   4   1   3      124.20      131.51     16.22 o 
   5   1   3      283.57      272.71     19.30 o 
   6   1   3      256.57      231.89      4.05 o 
   7   1   3       50.69       53.65      3.25 o 
   8   1   3       33.85       35.83      6.24 o 
  -8   2   3       40.22       38.30      6.55 o 
  -7   2   3      171.58      160.60      4.54 o 
  -6   2   3      298.88      283.95      8.52 o 
  -5   2   3      392.66      354.65     21.75 o 
  -4   2   3       10.01       18.83     23.05 o 
  -3   2   3     4289.39     4346.21     57.00 o 
  -2   2   3     1791.86     1776.54     79.09 o 
  -1   2   3       24.11       22.64      4.77 o 
   0   2   3     9477.22     8775.56     46.47 o 
   1   2   3       24.74       19.37      6.78 o 
   2   2   3     1792.67     1746.16     59.94 o 
   3   2   3     4289.95     4260.47    224.91 o 
   4   2   3        9.98        9.01     12.75 o 
   5   2   3      389.43      395.98     33.95 o 
   6   2   3      297.16      270.90      6.07 o 
   7   2   3      171.71      163.59      3.72 o 
   8   2   3       39.68       37.66      5.80 o 
  -8   3   3       21.37       19.98      5.88 o 
  -7   3   3       75.52       81.14      4.01 o 
  -6   3   3      162.98      146.10      5.53 o 
  -5   3   3      767.77      820.68     11.38 o 
  -4   3   3      163.38      141.19     24.74 o 
  -3   3   3     3126.12     3381.17    250.07 o 
  -2   3   3      901.11     1028.69     23.65 o 
  -1   3   3     1706.66     1790.66     24.69 o 
   0   3   3      375.79      335.34     12.59 o 
   1   3   3     1706.95     1723.12     34.85 o 
   2   3   3      906.87     1027.32     27.18 o 
   3   3   3     3135.64     3464.17    304.72 o 
   4   3   3      162.17      165.62     22.43 o 
   5   3   3      774.79      809.60     10.09 o 
   6   3   3      161.00      146.33      5.52 o 
   7   3   3       75.38       81.95      3.26 o 
   8   3   3       21.57       17.38      5.81 o 
  -8   4   3       16.05       20.85      5.63 o 
  -7   4   3       18.71       21.23      3.42 o 
  -6   4   3      121.32      110.37      5.43 o 
  -5   4   3       60.71       66.76      4.02 o 
  -4   4   3      918.47      911.02     42.66 o 
  -3   4   3      861.09      870.53     49.22 o 
  -2   4   3      891.77     1004.77     35.88 o 
  -1   4   3     5345.76     5297.75     41.11 o 
   0   4   3      948.13      981.27     23.94 o 
   1   4   3     5332.49     5320.10     72.32 o 
   2   4   3      892.03      991.74     22.99 o 
   3   4   3      857.90      930.03     28.57 o 
   4   4   3      922.40     1011.70     39.33 o 
   5   4   3       60.50       65.26      2.77 o 
   6   4   3      120.14      103.61      4.05 o 
   7   4   3       18.42       17.96      3.16 o 
   8   4   3       15.72       19.73      2.77 o 
  -8   5   3        3.75        7.53      5.18 o 
  -7   5   3       36.28       37.30      4.67 o 
  -6   5   3      207.06      196.23      5.85 o 
  -5   5   3      282.37      310.27      4.83 o 
  -4   5   3       14.63       -9.36     16.95 o 
  -3   5   3      295.27      285.26     22.32 o 
  -2   5   3     1461.14     1494.03     19.43 o 
  -1   5   3      886.35      940.24     40.14 o 
   0   5   3      240.59      293.01     17.80 o 
   1   5   3      886.68      993.68     52.37 o 
   2   5   3     1461.79     1482.22     25.97 o 
   3   5   3      300.12      296.94     16.04 o 
   4   5   3       14.24       14.55      4.71 o 
   5   5   3      282.55      313.14      8.76 o 
   6   5   3      207.48      190.90      5.48 o 
   7   5   3       36.27       40.27      3.94 o 
   8   5   3        3.88        3.31      3.21 o 
  -8   6   3       16.91       20.24      4.33 o 
  -7   6   3       10.45        8.79      6.96 o 
  -6   6   3      178.16      165.10      5.43 o 
  -5   6   3        9.65        8.65      3.67 o 
  -4   6   3      599.90      616.91     36.79 o 
  -3   6   3       67.54       61.64     15.56 o 
  -1   6   3       32.31       17.20     11.43 o 
   0   6   3      223.87      237.29     26.57 o 
   1   6   3       33.48       20.52     13.48 o 
   2   6   3      740.33      929.94     26.27 o 
   3   6   3       67.44       64.02     23.13 o 
   4   6   3      602.20      634.29     14.67 o 
   5   6   3        9.99        8.06      3.81 o 
   6   6   3      178.44      173.61      5.51 o 
   7   6   3       10.48        7.84      5.37 o 
   8   6   3       16.99       17.08      2.88 o 
  -8   7   3       36.70       37.62      3.51 o 
  -7   7   3        8.35        6.23      6.29 o 
  -6   7   3        9.64       10.59      6.77 o 
  -5   7   3       33.71       30.70      3.16 o 
  -4   7   3       50.89       47.26      3.69 o 
  -3   7   3       39.29       47.55     28.08 o 
  -2   7   3      250.49      279.52     31.18 o 
  -1   7   3      274.45      339.34     26.31 o 
   0   7   3      521.63      462.92     32.07 o 
   1   7   3      274.21      322.34     20.86 o 
   2   7   3      249.46      267.20     29.75 o 
   3   7   3       40.04       48.86     24.01 o 
   4   7   3       50.43       45.86      3.43 o 
   5   7   3       33.51       34.19      4.19 o 
   6   7   3        9.17       11.54      4.33 o 
   7   7   3        8.36        6.58      4.96 o 
  -7   8   3       14.69       14.52      5.33 o 
  -6   8   3       57.19       63.25      7.71 o 
  -5   8   3       11.03       12.08      3.22 o 
  -4   8   3      110.32      115.70      4.53 o 
  -3   8   3      149.12      162.74      5.21 o 
  -2   8   3      378.90      346.55     31.01 o 
  -1   8   3      202.12      190.55      9.23 o 
   0   8   3      221.97      245.95     18.94 o 
   1   8   3      201.36      201.32     26.03 o 
   2   8   3      376.96      349.29     33.41 o 
   3   8   3      150.01      159.71      4.94 o 
   4   8   3      111.29      107.89      4.30 o 
   5   8   3       11.02       11.32      3.25 o 
   6   8   3       56.62       60.05      4.53 o 
   7   8   3       14.72       14.61      4.28 o 
  -7   9   3        4.39        6.01      4.11 o 
  -6   9   3       43.14       41.15      6.81 o 
  -5   9   3        4.94        7.11      3.60 o 
  -4   9   3       47.13       41.56      7.96 o 
  -3   9   3      413.12      398.71     11.08 o 
  -2   9   3      314.55      305.40      6.12 o 
  -1   9   3       57.47       68.60      5.71 o 
   0   9   3      320.11      302.20     22.56 o 
   1   9   3       56.89       64.38      5.15 o 
   2   9   3      314.84      291.39      5.28 o 
   3   9   3      413.91      393.69      5.97 o 
   4   9   3       46.97       43.43      4.54 o 
   5   9   3        5.12        7.16      3.35 o 
   6   9   3       43.45       43.12      3.88 o 
   7   9   3        4.30        5.45      3.18 o 
  -7  10   3        5.56        5.01      2.62 o 
  -6  10   3        6.43        2.61      5.26 o 
  -5  10   3       28.11       31.31      3.58 o 
  -4  10   3       31.20       23.88      8.21 o 
  -3  10   3        0.42        2.67      8.19 o 
  -2  10   3      143.69      120.55      5.12 o 
  -1  10   3      611.84      578.69     20.03 o 
   0  10   3        0.96        2.81      4.21 o 
   1  10   3      611.55      576.92     10.09 o 
   2  10   3      145.48      126.22      3.74 o 
   3  10   3        0.42        1.96      4.30 o 
   4  10   3       31.94       22.08      4.18 o 
   5  10   3       28.34       29.86      3.25 o 
   6  10   3        6.48        5.92      4.69 o 
  -6  11   3        1.30        0.45      4.09 o 
  -5  11   3       54.75       49.24      3.92 o 
  -4  11   3        3.43        1.85      5.16 o 
  -3  11   3       92.82       83.22      8.60 o 
  -2  11   3      188.53      163.42      5.84 o 
  -1  11   3      204.20      202.22      5.89 o 
   0  11   3      188.61      186.04      5.71 o 
   1  11   3      205.38      209.60      6.99 o 
   2  11   3      189.50      177.86      4.66 o 
   3  11   3       92.53       77.18      4.87 o 
   4  11   3        3.38        2.69      3.28 o 
   5  11   3       55.29       47.41      2.96 o 
   6  11   3        1.23        3.14      3.37 o 
  -5  12   3       12.54       12.48      4.59 o 
  -4  12   3        4.40        7.73      3.85 o 
  -3  12   3        3.96        2.59      8.13 o 
  -2  12   3      123.81      107.11      8.37 o 
  -1  12   3       78.11       79.68      5.01 o 
   0  12   3      107.28      114.64      4.27 o 
   1  12   3       78.76       83.38      6.05 o 
   2  12   3      124.00      110.60      4.05 o 
   3  12   3        3.99        7.91      3.91 o 
   4  12   3        4.47        8.05      2.90 o 
   5  12   3       12.84       16.01      2.58 o 
  -5  13   3        4.76        5.63      2.85 o 
  -4  13   3        3.34        5.24      4.61 o 
  -3  13   3       13.11       12.57      6.08 o 
  -2  13   3       22.42       18.14      6.93 o 
  -1  13   3       15.01       10.24      4.58 o 
   0  13   3        5.43        3.56      2.44 o 
   1  13   3       14.42       13.34      2.78 o 
   2  13   3       22.28       20.38      3.16 o 
   3  13   3       13.24       12.48      3.31 o 
   4  13   3        3.51        0.22      1.76 o 
  -4  14   3        5.19        6.29      1.96 o 
  -3  14   3       18.54       20.12      3.37 o 
  -2  14   3       11.55       12.39      3.87 o 
  -1  14   3       20.40       22.81      3.96 o 
   0  14   3       20.61       16.43      4.02 o 
   1  14   3       20.09       20.73      3.06 o 
   2  14   3       11.64       10.03      3.29 o 
   3  14   3       17.96       18.18      2.71 o 
  -2  15   3       31.71       27.96      2.51 o 
  -1  15   3       11.10       12.77      4.08 o 
   0  15   3        5.63        5.34      4.11 o 
   1  15   3       11.15       12.59      3.60 o 
   2  15   3       31.47       27.20      2.83 o 
   0   0   4     1382.32     1504.69     26.60 o 
   1   0   4     8896.25     8824.09     36.24 o 
   2   0   4     1468.52     1377.55     12.35 o 
   3   0   4      162.92      231.56     10.62 o 
   4   0   4      463.42      435.21     21.92 o 
   5   0   4       41.91       21.67     18.72 o 
   6   0   4      282.63      281.98      6.69 o 
   7   0   4      110.41      117.44      4.99 o 
   8   0   4        0.99       -1.87      6.51 o 
  -8   1   4       11.79        8.68      6.59 o 
  -7   1   4       44.73       46.78      3.24 o 
  -6   1   4       74.67       70.30      3.65 o 
  -5   1   4      435.64      417.34     22.30 o 
  -4   1   4        8.03       15.50     21.97 o 
  -3   1   4      200.98      270.21     13.91 o 
  -2   1   4     1254.08     1257.44     42.04 o 
  -1   1   4     2835.46     2843.83     79.19 o 
   0   1   4    11955.07    11907.10     98.69 o 
   1   1   4     2835.58     2778.32     25.32 o 
   2   1   4     1259.98     1273.46     23.93 o 
   3   1   4      196.12      239.39     17.54 o 
   4   1   4        7.99       11.76     12.81 o 
   5   1   4      432.14      431.31     47.30 o 
   6   1   4       73.48       69.16      3.24 o 
   7   1   4       45.63       45.06      4.33 o 
   8   1   4       11.70        2.15      5.03 o 
  -8   2   4       19.47       22.68      6.23 o 
  -7   2   4       73.74       70.98      3.32 o 
  -6   2   4      182.13      187.96      4.31 o 
  -5   2   4      571.75      496.13     24.98 o 
  -4   2   4      280.40      271.36     27.51 o 
  -3   2   4      582.56      551.02     44.27 o 
  -2   2   4      923.83      859.96     20.46 o 
  -1   2   4     3959.06     4122.62    218.06 o 
   0   2   4     2126.06     2209.53     29.68 o 
   1   2   4     3954.34     4066.07     57.37 o 
   2   2   4      925.96      895.30     21.27 o 
   3   2   4      586.24      545.94     22.50 o 
   4   2   4      281.16      323.20     20.17 o 
   5   2   4      575.51      563.42     25.20 o 
   6   2   4      183.53      182.94      5.65 o 
   7   2   4       73.75       73.94      3.67 o 
   8   2   4       19.97       21.68      3.26 o 
  -8   3   4       16.97       13.58      5.46 o 
  -7   3   4       10.27        8.36      3.53 o 
  -6   3   4      163.85      156.98      5.07 o 
  -5   3   4      323.56      335.01      8.14 o 
  -4   3   4      205.43      226.47     28.27 o 
  -3   3   4      376.98      512.39     33.30 o 
  -2   3   4      157.98      166.46      9.95 o 
  -1   3   4      353.92      373.84     15.21 o 
   0   3   4      588.24      545.55     17.90 o 
   1   3   4      348.49      384.19     23.08 o 
   2   3   4      159.29      165.48     16.76 o 
   3   3   4      378.52      503.73     70.73 o 
   4   3   4      203.47      207.70     23.53 o 
   5   3   4      326.79      335.45      4.76 o 
   6   3   4      165.15      152.13      5.48 o 
   7   3   4       10.31       12.71      3.70 o 
   8   3   4       16.83       16.80      3.12 o 
  -8   4   4       68.80       66.39      5.86 o 
  -7   4   4        7.01        7.27      4.58 o 
  -6   4   4      116.61      115.77      9.58 o 
  -5   4   4      748.10      821.19     27.18 o 
  -4   4   4      200.63      170.49     25.05 o 
  -3   4   4      531.19      613.28     78.11 o 
  -2   4   4      889.24      998.88     23.23 o 
  -1   4   4     2159.94     2401.18     73.87 o 
   0   4   4      828.77      802.08     23.18 o 
   1   4   4     2155.16     2369.04     49.59 o 
   2   4   4      890.23      949.15     30.66 o 
   3   4   4      533.39      651.51     34.37 o 
   4   4   4      200.97      207.18     24.22 o 
   5   4   4      746.91      813.89      5.91 o 
   6   4   4      118.37      111.61      4.09 o 
   7   4   4        7.09        6.40      3.71 o 
   8   4   4       68.49       70.52      3.21 o 
  -8   5   4       35.52       40.19      5.09 o 
  -7   5   4       10.91        8.81      4.34 o 
  -6   5   4       45.61       44.78      4.61 o 
  -5   5   4       61.96       67.31      3.60 o 
  -4   5   4      172.77      158.22     27.77 o 
  -3   5   4       21.01       25.03     12.74 o 
  -2   5   4     1131.94     1208.30     58.09 o 
  -1   5   4     3114.62     3576.42    184.29 o 
   0   5   4      173.33      167.50     16.41 o 
   1   5   4     3121.92     3456.86     95.28 o 
   2   5   4     1142.97     1215.64     28.09 o 
   3   5   4       20.75       17.24      7.86 o 
   4   5   4      171.90      188.53     24.53 o 
   5   5   4       62.24       66.16      3.23 o 
   6   5   4       47.07       41.59      4.16 o 
   7   5   4       10.61       10.46      3.02 o 
   8   5   4       36.28       37.11      3.81 o 
  -8   6   4       35.95       43.10      4.41 o 
  -7   6   4        2.22        2.18      6.56 o 
  -6   6   4       73.42       68.49      7.12 o 
  -5   6   4      123.51      125.31      4.12 o 
  -4   6   4       67.59       63.96      5.37 o 
  -3   6   4      212.53      197.86     17.20 o 
  -2   6   4      663.73      727.89     38.38 o 
  -1   6   4      837.04      852.52     41.77 o 
   0   6   4     1063.88     1034.07     28.67 o 
   1   6   4      835.71      936.66     27.89 o 
   2   6   4      661.82      689.43     23.64 o 
   3   6   4      211.94      210.68     10.10 o 
   4   6   4       67.50       76.69      5.20 o 
   5   6   4      123.61      121.29      4.88 o 
   6   6   4       74.52       65.83      4.58 o 
   7   6   4        2.13        4.18      4.89 o 
   8   6   4       36.26       36.92      3.25 o 
  -8   7   4       35.76       35.37      3.30 o 
  -7   7   4       52.68       64.78      6.94 o 
  -6   7   4       15.03       14.56      6.79 o 
  -5   7   4      343.59      283.41      7.00 o 
  -4   7   4      523.50      541.57     10.30 o 
  -3   7   4       14.53        5.27     29.65 o 
  -2   7   4      462.42      501.79     34.36 o 
  -1   7   4      802.92      892.55     27.73 o 
   0   7   4       16.19       18.23     22.05 o 
   1   7   4      798.61      913.09     45.46 o 
   2   7   4      461.53      499.34     42.35 o 
   3   7   4       14.27       18.56     13.64 o 
   4   7   4      526.22      524.07     10.15 o 
   5   7   4      342.63      295.51      7.89 o 
   6   7   4       14.81       17.13      4.29 o 
   7   7   4       51.93       62.50      5.19 o 
  -7   8   4        0.23       -1.44      4.98 o 
  -6   8   4        2.25        0.52      6.99 o 
  -5   8   4       17.16       16.11      4.70 o 
  -4   8   4      243.48      258.31      6.20 o 
  -3   8   4      217.03      222.23      8.14 o 
  -2   8   4       21.96        5.84     25.01 o 
  -1   8   4      117.64      116.24      5.34 o 
   0   8   4      483.88      435.76      8.45 o 
   1   8   4      116.25       99.91     23.77 o 
   2   8   4       22.28        3.12     28.56 o 
   3   8   4      215.68      233.98      4.94 o 
   4   8   4      245.26      247.77      5.98 o 
   5   8   4       16.56       24.76      3.32 o 
   6   8   4        2.19        4.51      3.97 o 
   7   8   4        0.23        0.55      3.23 o 
  -7   9   4       28.81       33.05      4.20 o 
  -6   9   4        2.53        1.30      6.10 o 
  -5   9   4       35.25       33.71      4.81 o 
  -4   9   4       12.85       12.17      7.54 o 
  -3   9   4      138.20      108.25      7.71 o 
  -2   9   4      113.16      120.03      4.64 o 
  -1   9   4       48.96       45.00      3.11 o 
   0   9   4      124.75      109.36     10.36 o 
   1   9   4       49.14       49.13      3.62 o 
   2   9   4      112.34      126.32      3.56 o 
   3   9   4      139.80      125.13      5.45 o 
   4   9   4       13.17       10.19      4.38 o 
   5   9   4       35.64       35.32      3.59 o 
   6   9   4        2.45        0.94      3.52 o 
   7   9   4       29.18       26.82      6.73 o 
  -6  10   4        5.37        6.92      4.97 o 
  -5  10   4       18.49       19.22      3.44 o 
  -4  10   4        3.18        1.24      4.85 o 
  -3  10   4       44.14       37.07      8.14 o 
  -2  10   4      277.07      266.23      6.32 o 
  -1  10   4      116.07      106.33      3.89 o 
   0  10   4       69.86       55.04      4.61 o 
   1  10   4      115.63       94.16      5.22 o 
   2  10   4      278.80      259.99      5.14 o 
   3  10   4       44.29       39.13      4.64 o 
   4  10   4        3.10        1.17      4.09 o 
   5  10   4       18.26       21.33      3.14 o 
   6  10   4        5.39        6.02      3.74 o 
  -6  11   4       15.32       15.96      4.06 o 
  -5  11   4       10.20       10.04      3.10 o 
  -4  11   4        3.66        4.69      5.08 o 
  -3  11   4       43.82       38.66      8.02 o 
  -2  11   4       59.14       45.35      4.93 o 
  -1  11   4      140.67      131.83      5.17 o 
   0  11   4        5.23        5.29      3.35 o 
   1  11   4      141.29      129.68      5.57 o 
   2  11   4       60.47       51.16      3.75 o 
   3  11   4       44.22       40.67      4.64 o 
   4  11   4        3.55        3.80      3.25 o 
   5  11   4       10.12       10.15      2.72 o 
   6  11   4       15.17       13.61      2.88 o 
  -5  12   4       24.45       22.81      4.49 o 
  -4  12   4       25.10       26.94      3.75 o 
  -3  12   4       54.86       49.66      8.45 o 
  -2  12   4       34.74       37.51      7.58 o 
  -1  12   4       32.28       31.72      4.54 o 
   0  12   4      183.44      198.60      4.74 o 
   1  12   4       31.96       27.75      3.03 o 
   2  12   4       35.26       37.80      3.64 o 
   3  12   4       55.52       61.30      4.41 o 
   4  12   4       24.90       27.63      3.00 o 
   5  12   4       24.24       25.91      2.58 o 
  -5  13   4        7.17        4.32      2.59 o 
  -4  13   4        7.26       10.12      4.64 o 
  -3  13   4        2.49        2.19      6.43 o 
  -2  13   4       46.73       43.67      7.20 o 
  -1  13   4       19.50       19.18      3.66 o 
   0  13   4       70.48       86.47      3.21 o 
   1  13   4       19.73       19.04      2.80 o 
   2  13   4       46.92       51.86      4.02 o 
   3  13   4        2.56        8.93      3.33 o 
   4  13   4        7.13        6.93      1.91 o 
  -4  14   4        7.42        5.01      1.84 o 
  -3  14   4       17.18       18.21      3.05 o 
  -2  14   4       22.18       18.41      3.63 o 
  -1  14   4       20.97       20.62      3.84 o 
   0  14   4        7.70        2.62      2.23 o 
   1  14   4       21.06       15.83      3.05 o 
   2  14   4       22.23       17.22      3.26 o 
   3  14   4       16.78       16.15      2.44 o 
  -2  15   4       19.73       22.41      2.29 o 
  -1  15   4        1.16        0.73      3.65 o 
   1  15   4        1.21        1.23      3.00 o 
   2  15   4       19.82       25.82      3.09 o 
   1   0   5     2220.74     2170.45     25.05 o 
   2   0   5      615.03      716.89     16.92 o 
   3   0   5     2434.04     2365.44     61.79 o 
   4   0   5        6.10       20.08     14.22 o 
   5   0   5     1129.24     1105.12     47.83 o 
   6   0   5      214.17      192.84      4.78 o 
   7   0   5       10.43       11.56      3.87 o 
   8   0   5       34.56       21.49     14.57 o 
  -8   1   5       17.49       18.14      6.28 o 
  -7   1   5       11.44       11.21      3.01 o 
  -6   1   5        0.46       -1.82      3.37 o 
  -5   1   5       32.21       17.77     20.24 o 
  -4   1   5      300.61      328.88     30.41 o 
  -3   1   5     2416.28     2162.78     52.92 o 
  -2   1   5     1382.92     1381.10     28.50 o 
  -1   1   5      879.48      918.06     37.64 o 
   0   1   5       86.51       90.81      8.57 o 
   1   1   5      875.41      905.19     28.91 o 
   2   1   5     1386.32     1383.05     25.51 o 
   3   1   5     2431.10     2195.10     37.06 o 
   4   1   5      302.04      308.59     20.51 o 
   5   1   5       31.85       15.05     18.28 o 
   6   1   5        0.45        3.31      2.70 o 
   7   1   5       11.59       14.71      4.12 o 
   8   1   5       17.98       18.00      3.34 o 
  -8   2   5       28.05       32.50      5.96 o 
  -7   2   5       74.76       74.68      3.31 o 
  -6   2   5       67.66       66.82      3.68 o 
  -5   2   5      216.60      236.28     28.68 o 
  -4   2   5      339.93      292.36     27.26 o 
  -3   2   5      787.46      932.50     33.29 o 
  -2   2   5     1219.57     1227.68     36.08 o 
  -1   2   5      755.76      733.00     26.85 o 
   0   2   5     3372.39     3506.43     33.93 o 
   1   2   5      756.00      763.73     25.63 o 
   2   2   5     1216.04     1264.75     33.05 o 
   3   2   5      780.35      945.31     33.76 o 
   4   2   5      342.66      315.92     19.57 o 
   5   2   5      216.88      224.20      6.06 o 
   6   2   5       69.09       60.05      3.97 o 
   7   2   5       74.82       73.77      4.53 o 
   8   2   5       27.96       36.13      3.49 o 
  -8   3   5       42.08       43.09      5.42 o 
  -7   3   5       65.31       66.92      3.78 o 
  -6   3   5      421.33      405.96     11.73 o 
  -5   3   5       85.13       70.86      3.82 o 
  -4   3   5      329.28      366.21     32.38 o 
  -3   3   5      127.70      159.53     14.37 o 
  -2   3   5       94.23       68.49      5.44 o 
  -1   3   5      529.17      508.58     16.72 o 
   0   3   5      418.56      362.47     16.86 o 
   1   3   5      530.00      570.23     42.91 o 
   2   3   5       95.13       93.44     16.25 o 
   3   3   5      132.45      159.64     12.81 o 
   4   3   5      331.12      316.90     27.46 o 
   5   3   5       83.65       78.21      4.33 o 
   6   3   5      420.98      393.59     25.39 o 
   7   3   5       65.02       66.15      4.06 o 
   8   3   5       41.41       47.41      3.35 o 
  -7   4   5        8.25        8.95      4.58 o 
  -6   4   5      181.71      170.66      5.44 o 
  -5   4   5      801.44      813.80     20.17 o 
  -4   4   5      341.17      372.51     30.26 o 
  -3   4   5       19.24       12.62     12.00 o 
  -2   4   5      797.48      777.89     34.61 o 
  -1   4   5     2208.21     2251.73     52.17 o 
   0   4   5     3209.77     3311.19     61.44 o 
   1   4   5     2218.38     2327.58     59.55 o 
   2   4   5      797.84      708.96     28.69 o 
   3   4   5       19.09       26.26      9.97 o 
   4   4   5      341.35      338.68     25.62 o 
   5   4   5      801.00      802.01     12.14 o 
   6   4   5      180.11      181.88      5.35 o 
   7   4   5        7.92       10.36      3.56 o 
   8   4   5       65.15       68.56      3.27 o 
  -8   5   5        2.79        1.56      4.42 o 
  -7   5   5       73.30       75.47      4.64 o 
  -6   5   5        0.43       -0.58      3.28 o 
  -5   5   5       78.56       64.65      4.26 o 
  -4   5   5      440.69      446.18     32.81 o 
  -3   5   5      113.00      109.82     24.44 o 
  -2   5   5       68.46       96.30     13.33 o 
  -1   5   5       41.01       47.67      8.61 o 
   0   5   5      205.59      206.88     15.50 o 
   1   5   5       41.54       53.70     14.68 o 
   2   5   5       68.34       83.19     13.38 o 
   3   5   5      114.97      135.66      5.31 o 
   4   5   5      442.92      455.06     31.05 o 
   5   5   5       77.96       71.07      3.29 o 
   6   5   5        0.38        1.83      3.88 o 
   7   5   5       72.71       75.19      3.35 o 
   8   5   5        2.87        0.87      1.80 o 
  -8   6   5        3.34       -0.15      3.61 o 
  -7   6   5       30.34       28.36      6.43 o 
  -6   6   5      100.71       88.65      9.59 o 
  -5   6   5      564.42      605.27      9.45 o 
  -4   6   5        0.23        0.85      3.73 o 
  -3   6   5       63.94       73.99     22.53 o 
  -2   6   5      653.52      687.66     38.75 o 
  -1   6   5      904.91      835.14     41.23 o 
   0   6   5      138.20      145.01     17.16 o 
   1   6   5      902.43      938.63     27.92 o 
   2   6   5      657.49      759.88     16.67 o 
   3   6   5       62.93       56.73      5.78 o 
   4   6   5        0.14        0.65      2.64 o 
   5   6   5      567.66      603.98      7.22 o 
   6   6   5      102.09       86.99      7.45 o 
   7   6   5       29.95       28.01      2.83 o 
   8   6   5        3.52        4.17      3.00 o 
  -7   7   5        5.83        5.76      6.00 o 
  -6   7   5       75.72       74.74      7.26 o 
  -5   7   5       14.18       11.40      3.43 o 
  -4   7   5       60.04       61.16      4.67 o 
  -3   7   5      302.12      330.27     30.25 o 
  -2   7   5       16.78       12.34     25.59 o 
  -1   7   5      793.73      835.31     44.09 o 
   0   7   5      847.53      902.30     42.86 o 
   1   7   5      790.23      855.81     19.12 o 
   2   7   5       16.97       18.68     10.27 o 
   3   7   5      302.25      309.27     17.45 o 
   4   7   5       59.74       58.18      4.53 o 
   5   7   5       13.73       12.26      3.85 o 
   6   7   5       75.67       76.83      7.62 o 
   7   7   5        6.08       10.86      4.18 o 
  -7   8   5       10.86       13.62      4.82 o 
  -6   8   5       33.79       31.82      6.82 o 
  -5   8   5      203.02      210.85      4.77 o 
  -4   8   5        7.61       11.85      3.49 o 
  -3   8   5       57.35       57.56      4.68 o 
  -2   8   5      174.38      188.46     28.66 o 
  -1   8   5      100.43      128.70     19.65 o 
   0   8   5      338.56      375.48      8.24 o 
   1   8   5       99.29      127.08      7.12 o 
   2   8   5      174.29      196.61      9.11 o 
   3   8   5       58.33       59.50      4.46 o 
   4   8   5        7.74       12.39      4.46 o 
   5   8   5      202.83      213.82      4.65 o 
   6   8   5       33.89       32.95      4.22 o 
   7   8   5       10.52       11.95      2.72 o 
  -7   9   5       38.30       38.32      3.94 o 
  -6   9   5       21.28       25.33      6.22 o 
  -5   9   5      106.36      105.85      5.24 o 
  -4   9   5      172.91      165.62      4.58 o 
  -3   9   5       48.93       49.29      5.10 o 
  -2   9   5      137.00      129.72      4.87 o 
  -1   9   5       33.48       37.53      2.99 o 
   0   9   5        3.11        5.46     16.68 o 
   1   9   5       33.61       38.67      4.14 o 
   2   9   5      136.51      130.79      4.39 o 
   3   9   5       48.58       50.29      4.56 o 
   4   9   5      173.02      170.23      5.66 o 
   5   9   5      106.57      105.03      3.97 o 
   6   9   5       20.97       22.68      3.62 o 
   7   9   5       38.18       38.66      4.15 o 
  -6  10   5        2.05        6.49      4.87 o 
  -5  10   5       26.50       24.29      3.40 o 
  -4  10   5        4.81        2.52      4.63 o 
  -3  10   5       19.08        7.40      7.74 o 
  -2  10   5      134.67      142.13      5.38 o 
  -1  10   5       19.58       25.86      3.31 o 
   0  10   5       45.83       44.52      3.79 o 
   1  10   5       20.31       27.14      4.48 o 
   2  10   5      134.50      138.00      4.34 o 
   3  10   5       18.87       12.54      4.52 o 
   4  10   5        4.83        4.36      4.23 o 
   5  10   5       26.47       26.54      3.16 o 
   6  10   5        1.95        1.91      3.18 o 
  -6  11   5       46.33       51.13      3.95 o 
  -5  11   5       11.00        7.43      2.86 o 
  -4  11   5       73.89       75.71      5.12 o 
  -3  11   5        1.90        1.76      7.63 o 
  -2  11   5       11.97        8.35      4.52 o 
  -1  11   5      118.98      101.01      4.93 o 
   0  11   5       25.97       22.22      3.37 o 
   1  11   5      120.07       95.63      5.36 o 
   2  11   5       11.78       11.11      3.37 o 
   3  11   5        1.86        2.48      4.15 o 
   4  11   5       74.04       77.45      3.80 o 
   5  11   5       11.17       10.03      2.62 o 
  -5  12   5       17.86       21.35      4.31 o 
  -4  12   5       31.91       34.10      3.51 o 
  -3  12   5       13.08       14.61      8.54 o 
  -2  12   5       10.46        4.46      7.59 o 
  -1  12   5        8.87        8.63      4.27 o 
   0  12   5       43.31       49.38      3.75 o 
   1  12   5        8.55       11.82      2.85 o 
   2  12   5       10.52        9.70      3.38 o 
   3  12   5       13.11        8.63      4.00 o 
   4  12   5       32.39       38.00      3.00 o 
   5  12   5       17.63       17.76      2.41 o 
  -4  13   5       17.82       18.76      4.35 o 
  -3  13   5       21.32       23.26      3.59 o 
  -2  13   5        1.24       -1.90      7.01 o 
  -1  13   5        4.37        4.16      3.42 o 
   0  13   5        2.16        3.85      2.65 o 
   1  13   5        4.50        5.76      2.69 o 
   2  13   5        1.33        2.71      2.91 o 
   3  13   5       21.55       26.96      2.68 o 
   4  13   5       17.69       15.57      3.03 o 
  -3  14   5       17.73       19.44      2.83 o 
  -2  14   5        6.14        5.70      3.07 o 
  -1  14   5       12.15       16.27      2.56 o 
   0  14   5       15.38       12.97      2.61 o 
   1  14   5       11.87       15.36      2.45 o 
   2  14   5        6.03        9.71      2.21 o 
   3  14   5       18.04       17.01      2.03 o 
  -2  15   5        7.67        6.88      1.84 o 
  -1  15   5        8.11        4.89      3.35 o 
   0   0   6     1931.27     2019.34     23.09 o 
   1   0   6      672.20      672.34     17.89 o 
   2   0   6     1994.93     2081.91     30.67 o 
   3   0   6     3062.03     3343.04     64.73 o 
   4   0   6      345.14      306.80     26.95 o 
   5   0   6      132.63      134.47     10.12 o 
   6   0   6        0.84        2.91      3.46 o 
   7   0   6      135.01      137.91      6.66 o 
   8   0   6      105.85      119.51      8.68 o 
  -8   1   6       18.30        8.11      8.55 o 
  -7   1   6       19.57       18.10      3.60 o 
  -6   1   6       80.37       79.41      4.01 o 
  -5   1   6      193.30      193.45     15.44 o 
  -4   1   6      441.82      407.31     22.88 o 
  -3   1   6     1795.89     1711.67     47.94 o 
  -2   1   6     4945.98     5099.53     97.93 o 
  -1   1   6      306.74      333.04      9.08 o 
   0   1   6     2320.89     2428.53     31.47 o 
   1   1   6      308.81      342.90      8.59 o 
   2   1   6     4959.15     4767.29    125.97 o 
   3   1   6     1795.71     1784.59     58.37 o 
   4   1   6      442.72      430.59     22.48 o 
   5   1   6      192.06      195.43      6.61 o 
   6   1   6       80.18       80.73      5.01 o 
   7   1   6       19.21       15.96      5.14 o 
   8   1   6       18.50       22.06      3.50 o 
  -8   2   6       62.74       62.85      6.09 o 
  -7   2   6       96.08       89.81      4.81 o 
  -6   2   6       62.48       60.63      3.54 o 
  -5   2   6      120.21      142.07      4.90 o 
  -4   2   6       47.32       52.32     22.52 o 
  -3   2   6     2762.68     2843.85    127.83 o 
  -2   2   6      975.67      961.13     19.19 o 
  -1   2   6      302.41      307.98     21.74 o 
   0   2   6      226.89      254.56     24.56 o 
   1   2   6      304.48      329.56     14.85 o 
   2   2   6      969.05      971.33     24.23 o 
   3   2   6     2778.15     2922.67     83.17 o 
   4   2   6       47.22       69.36     19.02 o 
   5   2   6      119.93      145.44      3.68 o 
   6   2   6       62.07       57.91      4.93 o 
   7   2   6       96.88       87.70      6.53 o 
   8   2   6       62.58       63.32      3.64 o 
  -8   3   6       76.36       79.46      5.63 o 
  -7   3   6       51.10       53.19      3.67 o 
  -6   3   6        4.24        9.79      3.20 o 
  -5   3   6      144.92      144.11      7.28 o 
  -4   3   6      538.42      530.31     34.73 o 
  -3   3   6     1168.39     1186.97     27.99 o 
  -2   3   6      394.41      417.66     18.07 o 
  -1   3   6     1082.76     1008.29     34.82 o 
   0   3   6     2340.53     2451.90     59.85 o 
   1   3   6     1087.65     1045.01     35.65 o 
   2   3   6      399.46      457.29     25.40 o 
   3   3   6     1163.79     1155.72     35.48 o 
   4   3   6      540.68      529.54     33.60 o 
   5   3   6      142.10      139.78      3.98 o 
   6   3   6        4.26        6.52      5.17 o 
   7   3   6       51.09       47.00      5.77 o 
   8   3   6       76.10       79.37      3.66 o 
  -8   4   6        0.74        0.90      3.37 o 
  -7   4   6       51.21       55.97      3.60 o 
  -6   4   6      130.97      128.59      4.29 o 
  -5   4   6      133.18      144.98      5.67 o 
  -4   4   6       11.91      -27.74     27.74 o 
  -3   4   6      768.36      731.05     35.42 o 
  -2   4   6      853.72      873.97     32.64 o 
  -1   4   6       75.91       84.07     20.50 o 
   0   4   6      158.25      159.37     16.31 o 
   1   4   6       75.49       75.27     13.99 o 
   2   4   6      853.06      867.66     32.62 o 
   3   4   6      772.20      770.43     17.59 o 
   4   4   6       11.86        9.71     27.34 o 
   5   4   6      134.12      151.98      4.76 o 
   6   4   6      131.20      128.81      5.67 o 
   7   4   6       51.16       43.55      6.14 o 
   8   4   6        0.70        1.89      2.82 o 
  -7   5   6       26.56       27.43      4.13 o 
  -6   5   6       37.15       25.67      3.49 o 
  -5   5   6      592.96      566.19      7.83 o 
  -4   5   6      105.78       86.98     28.38 o 
  -3   5   6      233.26      226.93     24.39 o 
  -2   5   6     1536.84     1630.48    137.06 o 
  -1   5   6      546.05      725.82     20.56 o 
   0   5   6      142.20      113.81     15.81 o 
   1   5   6      547.17      660.89     24.21 o 
   2   5   6     1537.36     1678.98     71.27 o 
   3   5   6      232.75      250.57     10.94 o 
   4   5   6      106.63       89.33     16.06 o 
   5   5   6      593.59      547.52      7.42 o 
   6   5   6       35.75       27.35      3.90 o 
   7   5   6       26.41       31.37      6.10 o 
   8   5   6        8.80        4.13      4.00 o 
  -7   6   6       38.25       52.56      6.56 o 
  -6   6   6      207.71      199.05      5.80 o 
  -5   6   6       31.27       30.90      3.44 o 
  -4   6   6       88.26       92.99      3.54 o 
  -3   6   6      113.98      125.73     21.32 o 
  -2   6   6        3.33      -14.63     22.06 o 
  -1   6   6      437.79      393.63     33.12 o 
   0   6   6       48.80       78.13     15.03 o 
   1   6   6      436.02      476.24     24.24 o 
   2   6   6        3.29        2.37     12.34 o 
   3   6   6      113.86      128.59      6.88 o 
   4   6   6       87.15       84.45      6.22 o 
   5   6   6       31.48       28.21      2.96 o 
   6   6   6      207.81      202.11      7.11 o 
   7   6   6       38.27       46.66      4.22 o 
   8   6   6       21.01       26.41      3.16 o 
  -7   7   6       12.72       17.46      5.29 o 
  -6   7   6       37.18       39.86      4.27 o 
  -5   7   6       21.77       23.44      3.51 o 
  -4   7   6       61.32       62.66      3.80 o 
  -3   7   6      145.98      165.21      8.38 o 
  -2   7   6      161.63      195.84     27.79 o 
  -1   7   6       85.72       96.53     17.80 o 
   0   7   6      318.51      355.36     34.24 o 
   1   7   6       86.37       89.38      9.04 o 
   2   7   6      158.62      168.07     17.17 o 
   3   7   6      147.43      167.35     11.30 o 
   4   7   6       61.05       65.25      3.66 o 
   5   7   6       21.90       18.74      4.03 o 
   6   7   6       37.10       45.43      4.29 o 
   7   7   6       12.32       15.64      5.28 o 
  -7   8   6        1.12        0.50      4.53 o 
  -6   8   6       67.89       62.82      6.54 o 
  -5   8   6       66.63       65.55      3.82 o 
  -4   8   6       58.77       58.58      3.74 o 
  -3   8   6      139.65      135.48      5.41 o 
  -2   8   6      149.23      184.04      7.89 o 
  -1   8   6      145.34      151.07      5.93 o 
   0   8   6      442.24      367.82     26.80 o 
   1   8   6      144.32      135.83      6.96 o 
   2   8   6      150.44      161.16      8.63 o 
   3   8   6      139.91      133.15      5.36 o 
   4   8   6       58.82       53.44      4.81 o 
   5   8   6       67.00       70.10      3.64 o 
   6   8   6       68.02       69.56      4.24 o 
   7   8   6        1.24        1.42      4.79 o 
  -7   9   6        7.28        7.98      3.36 o 
  -6   9   6        9.04       12.94      3.43 o 
  -5   9   6       20.30       23.38      4.73 o 
  -4   9   6       90.96       84.92      4.08 o 
  -3   9   6      173.32      172.07      6.26 o 
  -2   9   6       25.07       27.33      4.03 o 
  -1   9   6       53.86       54.65      3.17 o 
   0   9   6      803.87      861.54     12.81 o 
   1   9   6       54.60       57.31      4.31 o 
   2   9   6       24.79       31.85      4.33 o 
   3   9   6      173.58      175.19      6.04 o 
   4   9   6       91.09       93.42      5.12 o 
   5   9   6       21.09       25.06      3.32 o 
   6   9   6        9.13        9.33      3.31 o 
   7   9   6        7.16        7.62      3.63 o 
  -6  10   6        0.27       -0.08      4.31 o 
  -5  10   6        0.63       -1.74      3.23 o 
  -4  10   6       69.79       66.57      8.82 o 
  -3  10   6      108.68      124.86      9.12 o 
  -2  10   6       26.70       30.67      4.41 o 
  -1  10   6      128.34      124.64      6.15 o 
   0  10   6       12.09       10.82      3.13 o 
   1  10   6      128.30      127.57      5.44 o 
   2  10   6       27.12       30.34      3.59 o 
   3  10   6      109.15      119.00      5.38 o 
   4  10   6       69.25       70.43      3.99 o 
   5  10   6        0.59        0.95      2.96 o 
  -6  11   6       11.91       14.26      3.30 o 
  -5  11   6       13.24       17.53      3.94 o 
  -4  11   6       11.17        8.99      4.64 o 
  -3  11   6       20.10       22.66      8.60 o 
  -2  11   6       82.34       77.49      8.02 o 
  -1  11   6       16.38        9.51      4.00 o 
   0  11   6       89.12       92.84      3.84 o 
   1  11   6       16.36        7.89      4.47 o 
   2  11   6       83.84       74.87      4.12 o 
   3  11   6       19.89       20.96      4.51 o 
   4  11   6       11.11        9.39      3.30 o 
   5  11   6       12.63       17.92      2.49 o 
  -5  12   6        7.98       12.67      3.79 o 
  -4  12   6        2.73        4.23      3.19 o 
  -3  12   6       24.91       25.44      8.05 o 
  -2  12   6       23.14       18.44      7.80 o 
  -1  12   6        7.98       10.10      4.15 o 
   0  12   6       94.80       91.78      3.90 o 
   1  12   6        8.26       10.02      2.86 o 
   2  12   6       23.35       22.73      4.50 o 
   3  12   6       24.58       28.72      4.31 o 
   4  12   6        2.68        3.42      2.67 o 
   5  12   6        8.06       11.01      3.40 o 
  -4  13   6        6.16       10.82      3.93 o 
  -3  13   6        6.20        6.96      3.32 o 
  -2  13   6        5.35        3.62      6.51 o 
  -1  13   6       47.64       40.83      4.45 o 
   0  13   6        2.61        6.03      2.57 o 
   1  13   6       47.86       43.11      2.86 o 
   2  13   6        5.27        7.56      2.86 o 
   3  13   6        6.04        7.91      2.40 o 
   4  13   6        6.12        8.51      2.18 o 
  -3  14   6        3.20        4.70      2.43 o 
  -2  14   6       22.12       20.42      2.30 o 
  -1  14   6       13.05       15.64      2.55 o 
   0  14   6        7.66        9.56      3.07 o 
   1  14   6       13.02       16.84      2.36 o 
   2  14   6       22.13       21.33      2.23 o 
   3  14   6        3.15        4.00      1.80 o 
  -1  15   6       32.65       27.03      3.07 o 
   1   0   7      250.87      237.45     14.70 o 
   2   0   7     1066.39     1276.19     22.48 o 
   3   0   7        4.09       -6.97     15.96 o 
   4   0   7      173.50      163.11     18.39 o 
   5   0   7      129.15      124.76      3.14 o 
   6   0   7       53.46       53.07      3.66 o 
   7   0   7        1.45        4.30      5.51 o 
   8   0   7        0.21       -1.75      3.23 o 
  -8   1   7        9.71       10.09      3.25 o 
  -7   1   7       79.14       80.08      4.65 o 
  -6   1   7       45.12       47.20      3.70 o 
  -5   1   7      148.30      155.83      3.94 o 
  -4   1   7       98.93      102.09     16.10 o 
  -3   1   7      235.69      273.72     27.65 o 
  -2   1   7       26.21       54.77     12.76 o 
  -1   1   7      362.84      406.43     10.46 o 
   0   1   7      762.25      782.63     15.60 o 
   1   1   7      361.86      384.02     11.91 o 
   2   1   7       26.73       37.77     13.54 o 
   3   1   7      237.41      234.65     18.16 o 
   4   1   7       98.66      113.37     18.20 o 
   5   1   7      148.50      165.00      3.10 o 
   6   1   7       44.00       45.90      4.51 o 
   7   1   7       78.48       74.89      6.04 o 
   8   1   7        9.74       12.85      3.43 o 
  -8   2   7       26.31       29.15      5.50 o 
  -7   2   7       75.81       78.74      3.95 o 
  -6   2   7      386.18      359.39      6.81 o 
  -5   2   7       57.36       53.85      3.11 o 
  -4   2   7       19.63       20.17     21.30 o 
  -3   2   7       28.55       62.48     11.56 o 
  -2   2   7     1777.42     1864.57     42.33 o 
  -1   2   7      206.36      218.90     10.84 o 
   0   2   7      595.98      671.93     31.88 o 
   1   2   7      203.61      230.60     10.04 o 
   2   2   7     1773.00     1771.26     43.36 o 
   3   2   7       29.01       47.73     14.57 o 
   4   2   7       19.37       31.21     17.22 o 
   5   2   7       56.34       54.19      3.22 o 
   6   2   7      386.22      345.13      6.77 o 
   7   2   7       75.38       72.32      5.97 o 
   8   2   7       25.73       29.17      3.43 o 
  -8   3   7       41.45       40.12      4.87 o 
  -7   3   7       50.39       49.69      3.65 o 
  -6   3   7      375.98      330.50      6.73 o 
  -5   3   7       96.06       83.44      4.56 o 
  -4   3   7      194.17      215.19     29.79 o 
  -3   3   7      388.20      346.65     19.54 o 
  -2   3   7       43.30       40.95     12.87 o 
  -1   3   7      180.60      178.82     13.09 o 
   0   3   7      957.90     1075.26     24.31 o 
   1   3   7      182.55      205.31     24.03 o 
   2   3   7       44.65       55.30     18.39 o 
   3   3   7      388.97      375.03     18.39 o 
   4   3   7      193.48      193.96     26.89 o 
   5   3   7       94.81       83.02      4.17 o 
   6   3   7      378.54      337.18      9.40 o 
   7   3   7       50.62       44.14      6.25 o 
   8   3   7       42.25       49.45      3.43 o 
  -8   4   7       14.73       13.36      3.12 o 
  -7   4   7       39.06       44.35      3.41 o 
  -6   4   7      169.87      148.27      4.38 o 
  -5   4   7      119.82      109.81      5.35 o 
  -4   4   7      183.46      190.62     28.12 o 
  -3   4   7       10.96        3.32     11.86 o 
  -2   4   7     2532.98     2529.09     96.22 o 
  -1   4   7      939.19      982.22     41.02 o 
   0   4   7     2038.31     2073.20     35.46 o 
   1   4   7      939.66      978.54     26.72 o 
   2   4   7     2530.33     2480.00     54.84 o 
   3   4   7       11.10        7.78      4.24 o 
   4   4   7      184.80      172.74     26.32 o 
   5   4   7      120.60      111.39      7.32 o 
   6   4   7      171.80      148.34      5.13 o 
   7   4   7       39.10       35.65      5.83 o 
   8   4   7       14.67       20.04      2.86 o 
  -7   5   7       32.78       32.72      3.06 o 
  -6   5   7       30.52       25.57      3.58 o 
  -5   5   7      152.71      137.01      5.07 o 
  -4   5   7       73.63       62.89     34.45 o 
  -3   5   7       33.86       41.38     15.19 o 
  -2   5   7      833.19      897.23     34.28 o 
  -1   5   7      162.82      173.04     12.17 o 
   0   5   7      122.37      155.10     16.41 o 
   1   5   7      162.32      173.01     17.17 o 
   2   5   7      836.26      905.30     25.05 o 
   3   5   7       34.34       37.81      5.93 o 
   4   5   7       74.32       75.56      4.11 o 
   5   5   7      151.97      145.08      4.75 o 
   6   5   7       29.94       28.75      5.97 o 
   7   5   7       32.93       25.90      5.81 o 
   8   5   7       19.63       19.16      3.69 o 
  -7   6   7       29.60       39.76      5.74 o 
  -6   6   7        0.53        0.99      4.05 o 
  -5   6   7      474.32      452.75      6.74 o 
  -4   6   7      139.24      139.86      3.97 o 
  -3   6   7       83.71       92.84     21.77 o 
  -2   6   7      308.85      276.39     29.59 o 
  -1   6   7      142.35      161.27     22.43 o 
   0   6   7      117.63      121.74      8.32 o 
   1   6   7      143.50      174.84      6.46 o 
   2   6   7      308.44      301.19      7.45 o 
   3   6   7       81.48       98.82      6.93 o 
   4   6   7      141.73      140.95      6.61 o 
   5   6   7      468.14      468.73      9.24 o 
   6   6   7        0.46        0.65      5.97 o 
   7   6   7       29.84       37.27      3.64 o 
   8   6   7        5.14        5.32      2.79 o 
  -7   7   7        1.54        2.40      4.90 o 
  -6   7   7       19.53       24.35      4.09 o 
  -5   7   7      149.06      141.67      4.41 o 
  -4   7   7      239.07      224.92      4.87 o 
  -3   7   7      119.94      134.45      5.23 o 
  -2   7   7       64.79       33.78     25.37 o 
  -1   7   7      144.05      159.90      5.59 o 
   0   7   7      105.43       92.06     10.06 o 
   1   7   7      144.59      157.85      7.14 o 
   2   7   7       65.44       49.46      6.07 o 
   3   7   7      121.49      123.07      5.08 o 
   4   7   7      237.83      212.42     14.38 o 
   5   7   7      148.33      118.39      7.52 o 
   6   7   7       19.69       21.53      6.91 o 
   7   7   7        1.56        0.84      5.16 o 
  -7   8   7       10.79       11.41      4.19 o 
  -6   8   7       26.16       24.92      3.67 o 
  -5   8   7       10.38       10.06      3.42 o 
  -4   8   7       99.11       92.25      4.10 o 
  -3   8   7      555.76      568.27      9.91 o 
  -2   8   7        6.80        5.92      2.93 o 
  -1   8   7      255.56      269.88      7.07 o 
   0   8   7       62.29       50.22      5.77 o 
   1   8   7      257.69      266.29     13.30 o 
   2   8   7        7.17        5.09      7.31 o 
   3   8   7      556.43      546.57      8.08 o 
   4   8   7       98.22       97.05      4.08 o 
   5   8   7       10.65       10.51      3.23 o 
   6   8   7       25.78       30.57      6.25 o 
   7   8   7       11.23       10.46      4.48 o 
  -7   9   7       13.20        9.37      2.87 o 
  -6   9   7       15.06       13.99      3.16 o 
  -5   9   7       58.69       50.68      3.72 o 
  -4   9   7      264.48      239.15      5.10 o 
  -3   9   7       80.95       61.03      5.13 o 
  -2   9   7       95.80       83.97      4.57 o 
  -1   9   7       31.64       32.60      3.11 o 
   0   9   7       19.56       19.94      5.33 o 
   1   9   7       31.49       29.74      4.16 o 
   2   9   7       94.85       83.52      3.94 o 
   3   9   7       80.72       65.68      7.53 o 
   4   9   7      263.72      253.26      9.09 o 
   5   9   7       57.96       56.77      3.48 o 
   6   9   7       15.72       18.64      5.26 o 
   7   9   7       13.08       16.01      3.56 o 
  -6  10   7       16.28       16.43      4.13 o 
  -5  10   7       19.36       17.08      4.07 o 
  -4  10   7       44.20       41.85      4.81 o 
  -3  10   7      251.49      260.57     10.58 o 
  -2  10   7      130.43      112.92      8.50 o 
  -1  10   7      150.51      163.45      7.67 o 
   0  10   7        0.00        3.93      3.03 o 
   1  10   7      150.50      166.22      5.75 o 
   2  10   7      129.90      114.35      4.31 o 
   3  10   7      251.22      270.66      6.94 o 
   4  10   7       44.04       44.30      3.60 o 
   5  10   7       19.03       18.26      2.85 o 
   6  10   7       16.10       16.01      4.11 o 
  -6  11   7        5.56        0.85      2.65 o 
  -5  11   7        4.40        3.35      3.54 o 
  -4  11   7       16.10       20.33      4.48 o 
  -3  11   7       37.51       31.06      8.31 o 
  -2  11   7      101.83       87.55      8.37 o 
  -1  11   7      151.31      143.49      5.16 o 
   0  11   7      296.38      270.42      7.72 o 
   1  11   7      149.87      144.67      4.29 o 
   2  11   7      101.49       92.37      4.16 o 
   3  11   7       37.99       30.14      4.75 o 
   4  11   7       16.18       18.66      3.18 o 
   5  11   7        4.53        7.15      4.57 o 
   6  11   7        5.37       -0.17      3.19 o 
  -5  12   7       11.08        9.15      3.39 o 
  -4  12   7        0.57        4.23      3.77 o 
  -3  12   7       60.22       57.28      4.62 o 
  -2  12   7      109.45      115.19      8.46 o 
  -1  12   7       50.63       51.25      4.46 o 
   0  12   7       20.75       26.42      3.35 o 
   1  12   7       50.34       48.70      3.06 o 
   2  12   7      109.39      114.06      6.89 o 
   3  12   7       60.99       65.83      4.76 o 
   4  12   7        0.63        1.04      2.47 o 
   5  12   7       10.89        6.98      3.21 o 
  -4  13   7        7.13        7.17      3.35 o 
  -3  13   7        4.19        6.55      3.53 o 
  -2  13   7        5.10        9.56      6.27 o 
  -1  13   7       32.72       34.14      4.17 o 
   0  13   7        3.80        1.54      2.49 o 
   1  13   7       32.55       37.69      2.70 o 
   2  13   7        5.06        7.96      2.66 o 
   3  13   7        4.36        3.44      2.48 o 
   4  13   7        7.32        6.35      3.16 o 
  -3  14   7        6.09        7.90      2.06 o 
  -2  14   7        4.36        5.70      2.02 o 
  -1  14   7        4.48        9.78      2.44 o 
   0  14   7       65.28       82.85      3.52 o 
   1  14   7        4.73        7.81      2.53 o 
   2  14   7        4.39        7.44      3.53 o 
   3  14   7        6.24        3.15      2.36 o 
   0   0   8      144.08      125.42     11.32 o 
   1   0   8     1773.13     1836.68     34.05 o 
   2   0   8      668.35      678.16     24.52 o 
   3   0   8     1251.26     1230.51     52.95 o 
   4   0   8      148.11      142.23     18.09 o 
   5   0   8      260.89      270.52      6.15 o 
   6   0   8      218.28      203.20      9.50 o 
   7   0   8       51.69       58.26      6.00 o 
   8   0   8       39.81       40.63      3.60 o 
  -8   1   8       55.74       62.08      3.88 o 
  -7   1   8       69.67       60.61      6.09 o 
  -6   1   8       20.41       21.80      4.46 o 
  -5   1   8      227.09      210.81      8.40 o 
  -4   1   8       64.41       70.44     16.82 o 
  -3   1   8      843.32      803.65     37.61 o 
  -2   1   8      475.81      547.56     23.59 o 
  -1   1   8     1493.97     1623.55     40.84 o 
   0   1   8       72.73      121.48     10.81 o 
   1   1   8     1483.40     1480.91     40.05 o 
   2   1   8      471.82      516.49     20.92 o 
   3   1   8      841.53      908.18     40.50 o 
   4   1   8       64.15       77.00     18.11 o 
   5   1   8      227.93      213.74      3.64 o 
   6   1   8       20.83       16.80      4.38 o 
   7   1   8       69.52       64.02      6.24 o 
   8   1   8       55.32       56.62      3.67 o 
  -8   2   8       52.11       54.40      3.20 o 
  -7   2   8       14.65       16.29      3.63 o 
  -6   2   8      426.67      361.00      6.83 o 
  -5   2   8       94.01       92.45      4.14 o 
  -4   2   8       92.10      108.08     24.33 o 
  -3   2   8      264.24      285.07     15.79 o 
  -2   2   8      605.66      640.83     27.63 o 
  -1   2   8      415.89      438.24     19.24 o 
   0   2   8       36.24       59.62     19.17 o 
   1   2   8      419.49      457.12     20.77 o 
   2   2   8      599.34      637.67     24.53 o 
   3   2   8      266.57      242.70     19.13 o 
   4   2   8       92.44      136.51     34.73 o 
   5   2   8       93.90       86.47      4.05 o 
   6   2   8      425.51      339.77      7.00 o 
   7   2   8       14.81       10.14      5.93 o 
   8   2   8       52.28       53.93      3.63 o 
  -8   3   8       56.89       60.42      4.66 o 
  -7   3   8      179.12      173.25      8.52 o 
  -6   3   8      121.44      124.64      5.16 o 
  -5   3   8      181.79      182.35      5.12 o 
  -4   3   8      140.82      104.87     28.68 o 
  -3   3   8       54.99       60.88     13.32 o 
  -2   3   8       43.63       39.83     12.21 o 
  -1   3   8     1793.61     1809.86     48.09 o 
   0   3   8      161.34      174.09     13.93 o 
   1   3   8     1814.84     1730.21     47.21 o 
   2   3   8       44.25       39.29     16.73 o 
   3   3   8       55.41       73.75      4.61 o 
   4   3   8      139.98      142.79     28.97 o 
   5   3   8      181.51      176.60      4.98 o 
   6   3   8      121.58      126.85      6.42 o 
   7   3   8      180.17      159.10      7.30 o 
   8   3   8       57.49       59.55      3.47 o 
  -7   4   8        2.92        4.00      3.11 o 
  -6   4   8      155.95      147.27      4.38 o 
  -5   4   8      130.89      124.64      4.93 o 
  -4   4   8       77.37       99.50     29.38 o 
  -3   4   8      151.04      162.52     15.80 o 
  -2   4   8      775.17      792.87     24.26 o 
  -1   4   8      113.62      142.40     16.71 o 
   0   4   8      205.56      221.16     17.08 o 
   1   4   8      113.97      151.67     15.68 o 
   2   4   8      775.22      752.73     35.49 o 
   3   4   8      153.80      174.55     18.98 o 
   4   4   8       77.90       86.34      5.51 o 
   5   4   8      130.66      125.78      4.69 o 
   6   4   8      156.26      146.40      5.08 o 
   7   4   8        2.98       -0.60      5.91 o 
   8   4   8       32.18       38.23      3.00 o 
  -7   5   8       14.54       18.00      2.84 o 
  -6   5   8       13.60       12.03      4.55 o 
  -5   5   8      260.97      247.03      6.07 o 
  -4   5   8        6.92        3.98      2.75 o 
  -3   5   8       71.38       75.33     17.40 o 
  -2   5   8      669.96      796.83     31.83 o 
  -1   5   8      361.78      358.58     32.94 o 
   0   5   8      181.21      141.38     17.15 o 
   1   5   8      366.73      437.74     10.62 o 
   2   5   8      673.74      776.30     16.28 o 
   3   5   8       70.78       64.58     15.29 o 
   4   5   8        7.19        2.73      2.62 o 
   5   5   8      259.99      252.83      7.72 o 
   6   5   8       13.76       12.85      3.87 o 
   7   5   8       14.44       14.22      5.58 o 
   8   5   8       59.63       59.88      7.81 o 
  -7   6   8       64.35       63.11      5.74 o 
  -6   6   8      193.01      203.55      8.14 o 
  -5   6   8      116.93      109.96      4.03 o 
  -4   6   8       17.65       17.08      3.34 o 
  -3   6   8      134.34      130.86     28.27 o 
  -2   6   8       61.47       27.81     21.34 o 
  -1   6   8      800.97      854.20     23.38 o 
   0   6   8       25.78       54.51     11.01 o 
   1   6   8      801.51      846.76     10.65 o 
   2   6   8       61.92       78.49      6.53 o 
   3   6   8      134.04      151.22     10.12 o 
   4   6   8       17.75       20.50      3.03 o 
   5   6   8      115.54      100.39      5.19 o 
   6   6   8      191.86      188.59      8.14 o 
   7   6   8       63.47       67.60      5.99 o 
   8   6   8       25.07       29.10      2.77 o 
  -7   7   8       12.24       15.70      4.49 o 
  -6   7   8       10.98       11.48      3.89 o 
  -5   7   8      276.25      256.16      5.01 o 
  -4   7   8       30.17       26.25      3.63 o 
  -3   7   8      275.57      258.45      6.20 o 
  -2   7   8       44.64       73.06     31.27 o 
  -1   7   8       94.65      110.66      5.62 o 
   0   7   8       48.17       59.27     10.07 o 
   1   7   8       95.80      101.34      9.31 o 
   2   7   8       45.20       66.12      8.77 o 
   3   7   8      274.77      242.46      7.75 o 
   4   7   8       30.51       23.63      4.28 o 
   5   7   8      277.61      281.66      7.60 o 
   6   7   8       11.06        9.41      6.41 o 
   7   7   8       12.01       13.76      5.04 o 
  -7   8   8       67.24       69.94      4.09 o 
  -6   8   8       44.19       44.14      3.82 o 
  -5   8   8       21.35       23.85      3.54 o 
  -4   8   8      144.18      138.38      4.42 o 
  -3   8   8      127.37      122.40      6.13 o 
  -2   8   8       22.67       20.68      4.23 o 
  -1   8   8       69.48       72.22      5.77 o 
   0   8   8       42.17       37.42     12.76 o 
   1   8   8       69.07       66.74      8.01 o 
   2   8   8       23.16       21.80      7.80 o 
   3   8   8      127.31      124.43      5.69 o 
   4   8   8      144.56      135.39      5.72 o 
   5   8   8       21.24       25.36      4.36 o 
   6   8   8       43.33       44.49      6.38 o 
   7   8   8       66.76       78.02      4.83 o 
  -6   9   8        1.85        1.72      2.69 o 
  -5   9   8       25.13       26.47      3.50 o 
  -4   9   8       65.65       51.30      3.84 o 
  -3   9   8       85.96       89.86      5.80 o 
  -2   9   8       70.91       51.45      7.70 o 
  -1   9   8       80.06       59.85      3.29 o 
   0   9   8      293.16      322.69      9.54 o 
   1   9   8       79.48       69.00      9.61 o 
   2   9   8       69.60       61.40      4.37 o 
   3   9   8       85.89       87.46      5.26 o 
   4   9   8       64.78       51.40      4.94 o 
   5   9   8       25.31       25.29      4.18 o 
   6   9   8        1.87        1.27      4.80 o 
   7   9   8        3.76        3.16      2.92 o 
  -6  10   8       10.63       11.45      3.70 o 
  -5  10   8        1.11        0.98      3.69 o 
  -4  10   8       24.91       27.04      4.61 o 
  -3  10   8        5.92        7.65      7.83 o 
  -2  10   8       46.74       46.20      7.25 o 
  -1  10   8        5.16        9.52      3.05 o 
   0  10   8        4.76        3.57      2.93 o 
   1  10   8        5.06       11.71      3.01 o 
   2  10   8       46.01       50.51      3.73 o 
   3  10   8        6.10        3.28      4.78 o 
   4  10   8       25.52       29.45      4.64 o 
   5  10   8        1.07       -0.26      3.51 o 
  -5  11   8       16.14       16.83      3.36 o 
  -4  11   8       34.89       39.34      4.36 o 
  -3  11   8       33.49       32.43      8.75 o 
  -2  11   8      181.88      162.47      8.72 o 
  -1  11   8       16.14       18.64      3.97 o 
   0  11   8      149.65      136.99      4.04 o 
   1  11   8       16.22       17.09      3.17 o 
   2  11   8      181.95      169.56      6.01 o 
   3  11   8       32.81       25.90      4.61 o 
   4  11   8       34.86       38.21      4.37 o 
   5  11   8       16.14       16.80      4.50 o 
   6  11   8       11.06        8.59      2.55 o 
  -5  12   8        4.97        2.35      2.79 o 
  -4  12   8        8.42       11.04      3.55 o 
  -3  12   8       42.18       41.58      4.35 o 
  -2  12   8       24.99       18.78      7.16 o 
  -1  12   8       10.95       18.59      6.60 o 
   0  12   8        0.26        3.27      2.95 o 
   1  12   8       11.12       12.50      2.70 o 
   2  12   8       25.28       18.74      2.98 o 
   3  12   8       42.93       40.78      5.33 o 
   4  12   8        8.34        8.57      3.42 o 
   5  12   8        4.88        5.78      3.02 o 
  -4  13   8        9.87        7.21      2.66 o 
  -3  13   8        5.11       13.23      3.37 o 
  -2  13   8        4.90        5.24      3.79 o 
  -1  13   8       38.55       43.66      3.96 o 
   0  13   8       41.51       40.21      2.54 o 
   1  13   8       38.32       43.03      2.54 o 
   2  13   8        4.85        4.68      3.61 o 
   3  13   8        4.97       10.49      3.29 o 
   4  13   8        9.95       12.41      3.04 o 
  -2  14   8        8.19       12.46      1.84 o 
  -1  14   8       60.53       64.84      4.42 o 
   0  14   8       10.51        9.99      2.55 o 
   1  14   8       60.51       67.15      4.64 o 
   2  14   8        8.23        8.84      3.48 o 
   3  14   8        6.02        4.26      2.27 o 
   1   0   9     2228.06     2266.37     36.87 o 
   2   0   9        5.29        4.27      8.67 o 
   3   0   9     1253.64     1237.08     44.61 o 
   4   0   9     1255.99     1248.44     36.98 o 
   5   0   9       41.34       38.91      3.26 o 
   6   0   9        0.42        2.11      3.29 o 
   7   0   9       94.78       82.71      6.48 o 
   8   0   9      111.34      114.16      4.05 o 
  -8   1   9      125.08      147.69      4.09 o 
  -7   1   9        1.80        4.97      5.49 o 
  -6   1   9      117.58      108.49      9.48 o 
  -5   1   9       23.95       22.32      3.18 o 
  -4   1   9      329.14      306.74     22.53 o 
  -3   1   9      189.74      147.73     25.57 o 
  -2   1   9      126.72      127.36     16.50 o 
  -1   1   9      798.24      927.18     33.99 o 
   0   1   9     2609.79     2789.71     39.38 o 
   1   1   9      797.85      895.22     19.09 o 
   2   1   9      122.97      106.97      9.83 o 
   3   1   9      190.69      221.75     25.99 o 
   4   1   9      331.55      293.68     22.80 o 
   5   1   9       23.37       21.52      2.57 o 
   6   1   9      119.11      103.15      5.15 o 
   7   1   9        1.69        0.56      5.32 o 
   8   1   9      124.57      136.61      4.18 o 
  -8   2   9      156.77      170.33      3.84 o 
  -7   2   9       57.06       53.08      3.76 o 
  -6   2   9       42.04       39.36      4.40 o 
  -5   2   9      275.72      266.83     10.38 o 
  -4   2   9      178.97      129.65     24.99 o 
  -3   2   9       77.83       96.21     24.40 o 
  -2   2   9      900.59     1036.66     35.36 o 
  -1   2   9     1173.27     1353.39     96.09 o 
   0   2   9        7.81       12.30     20.72 o 
   1   2   9     1173.20     1266.54     83.06 o 
   2   2   9      897.94      961.25     27.36 o 
   3   2   9       77.03       93.36     15.93 o 
   4   2   9      180.50      170.34     19.63 o 
   5   2   9      275.36      274.55      5.61 o 
   6   2   9       42.07       41.22      4.46 o 
   7   2   9       57.43       46.91      5.95 o 
   8   2   9      156.74      170.30      4.21 o 
  -8   3   9       33.28       31.10      3.75 o 
  -7   3   9       27.05       27.51      3.44 o 
  -6   3   9      110.89       94.31      7.07 o 
  -5   3   9      120.60      123.94     10.91 o 
  -4   3   9      190.81      210.46     29.91 o 
  -3   3   9       14.00       14.25     15.38 o 
  -2   3   9       24.12       31.10     12.35 o 
  -1   3   9      175.53      191.43     12.98 o 
   0   3   9      617.20      756.22     22.69 o 
   1   3   9      176.43      190.22     26.88 o 
   2   3   9       24.21       29.79     16.89 o 
   3   3   9       14.79        9.20      4.66 o 
   4   3   9      190.98      168.61     30.45 o 
   5   3   9      119.12      116.84      6.91 o 
   6   3   9      109.36       85.41      5.30 o 
   7   3   9       27.06       25.34      5.87 o 
   8   3   9       33.12       36.63      3.23 o 
  -7   4   9        8.33       11.12      2.98 o 
  -6   4   9        6.73        3.52      3.41 o 
  -5   4   9      297.77      290.12     12.42 o 
  -4   4   9      155.28      159.91     17.81 o 
  -3   4   9      114.46       96.18     25.65 o 
  -2   4   9      246.53      288.85     18.46 o 
  -1   4   9       88.45      109.82     22.68 o 
   0   4   9        4.92       10.56     12.23 o 
   1   4   9       87.81      118.83     16.55 o 
   2   4   9      245.36      325.50     27.28 o 
   3   4   9      114.30      108.04     11.36 o 
   4   4   9      154.37      168.34      4.16 o 
   5   4   9      301.22      296.36      6.12 o 
   6   4   9        6.72        4.27      3.29 o 
   7   4   9        8.26        9.28      6.06 o 
   8   4   9        5.09        7.20      2.67 o 
  -7   5   9       34.20       41.52      3.74 o 
  -6   5   9       14.93       17.66      4.39 o 
  -5   5   9       42.96       38.47      3.43 o 
  -4   5   9      123.02      135.47      3.93 o 
  -3   5   9       43.49       35.36     26.49 o 
  -2   5   9       51.13       69.19     22.79 o 
  -1   5   9      326.34      355.63     33.42 o 
   0   5   9      209.13      252.01      6.27 o 
   1   5   9      328.11      424.73      8.09 o 
   2   5   9       51.81       61.34     11.28 o 
   3   5   9       44.82       56.15     15.62 o 
   4   5   9      122.49      136.67      6.04 o 
   5   5   9       42.23       37.91      3.95 o 
   6   5   9       15.19       17.04      3.94 o 
   7   5   9       33.94       35.62      5.78 o 
   8   5   9        8.76       11.44      3.24 o 
  -7   6   9       14.89       16.63      3.12 o 
  -6   6   9        3.38        5.43      4.16 o 
  -5   6   9       53.77       55.13      3.65 o 
  -4   6   9       67.78       65.09      3.60 o 
  -3   6   9      124.66      130.15      5.09 o 
  -2   6   9       22.43       31.71     23.56 o 
  -1   6   9      274.37      283.04      6.67 o 
   0   6   9       29.19       33.04      4.82 o 
   1   6   9      275.26      279.56      7.35 o 
   2   6   9       22.59       19.16      5.54 o 
   3   6   9      124.04      121.43      4.63 o 
   4   6   9       66.33       64.29      3.51 o 
   5   6   9       54.38       55.62      4.18 o 
   6   6   9        3.29        9.03      6.18 o 
   7   6   9       15.13       16.69      5.49 o 
  -7   7   9        8.04        9.10      4.00 o 
  -6   7   9       14.17       17.88      3.90 o 
  -5   7   9        7.21        6.62      3.49 o 
  -4   7   9      214.22      200.49      8.42 o 
  -3   7   9        6.00        6.51      4.36 o 
  -2   7   9       14.02       19.75     10.78 o 
  -1   7   9      137.05      140.46      5.87 o 
   0   7   9      628.46      635.50     10.00 o 
   1   7   9      137.86      137.20     14.72 o 
   2   7   9       13.50       23.15      7.19 o 
   3   7   9        6.23        5.10      4.06 o 
   4   7   9      213.12      209.38     14.42 o 
   5   7   9        7.42        6.86      3.51 o 
   6   7   9       14.21       14.22      5.92 o 
   7   7   9        8.06        7.84      5.10 o 
  -7   8   9        1.66        1.17      2.91 o 
  -6   8   9       21.07       15.60      3.52 o 
  -5   8   9      108.86      110.87      4.35 o 
  -4   8   9      150.54      150.77      4.56 o 
  -3   8   9       15.83       12.00      5.09 o 
  -2   8   9      378.87      373.08      7.15 o 
  -1   8   9      278.90      289.03      9.19 o 
   0   8   9       47.88       38.35      6.96 o 
   1   8   9      281.40      270.60      9.82 o 
   2   8   9      381.33      368.08     11.10 o 
   3   8   9       15.84       11.89      4.73 o 
   4   8   9      149.50      141.83      5.68 o 
   5   8   9      107.67      118.43      9.73 o 
   6   8   9       21.56       19.42      5.71 o 
   7   8   9        1.72        1.69      3.88 o 
  -6   9   9       25.71       24.60      4.23 o 
  -5   9   9        7.88        6.93      3.21 o 
  -4   9   9       70.81       72.48      4.07 o 
  -3   9   9      136.43      120.90      6.23 o 
  -2   9   9      230.28      220.32      8.86 o 
  -1   9   9      284.08      267.23      4.50 o 
   0   9   9      227.55      221.38      5.72 o 
   1   9   9      284.12      245.45      9.62 o 
   2   9   9      233.12      216.31      6.20 o 
   3   9   9      136.58      128.87      6.01 o 
   4   9   9       70.61       75.12      5.00 o 
   5   9   9        7.74        8.30      3.95 o 
   6   9   9       25.10       19.91      5.11 o 
  -6  10   9        8.85        9.65      3.04 o 
  -5  10   9       12.17       16.01      3.58 o 
  -4  10   9        2.53        0.92      4.22 o 
  -3  10   9       23.08       17.91      7.64 o 
  -2  10   9      155.44      151.24      8.80 o 
  -1  10   9       79.95       88.64      3.53 o 
   0  10   9      210.19      234.81      8.26 o 
   1  10   9       80.60       94.84     10.72 o 
   2  10   9      155.54      135.80      5.68 o 
   3  10   9       23.21       20.84      4.84 o 
   4  10   9        2.38        1.19      4.47 o 
   5  10   9       12.17       15.82      3.51 o 
   6  10   9        8.88       11.64      3.95 o 
  -5  11   9       26.70       27.01      3.08 o 
  -4  11   9        7.78        9.10      3.78 o 
  -3  11   9       97.71      112.31      4.93 o 
  -2  11   9       17.35       17.17      7.66 o 
  -1  11   9      329.15      327.32      9.64 o 
   0  11   9      147.39      135.41      3.91 o 
   1  11   9      329.27      312.96     10.06 o 
   2  11   9       17.40       17.01      4.92 o 
   3  11   9       98.52      107.46      5.42 o 
   4  11   9        8.00        9.66      4.17 o 
   5  11   9       26.05       24.87      4.52 o 
  -4  12   9        9.08        8.51      3.10 o 
  -3  12   9       20.05       25.57      5.92 o 
  -2  12   9       65.72       72.56      7.44 o 
  -1  12   9       55.65       59.54      4.53 o 
   0  12   9      235.53      256.24      4.92 o 
   1  12   9       55.29       57.88      3.60 o 
   2  12   9       65.22       73.43      5.01 o 
   3  12   9       20.16       21.75      4.16 o 
   4  12   9        9.12       11.95      3.09 o 
   5  12   9        6.57        4.33      2.68 o 
  -3  13   9        6.25        8.25      2.13 o 
  -2  13   9       18.58       18.99      2.59 o 
  -1  13   9       89.25       96.08      4.07 o 
   0  13   9       36.94       33.34      2.89 o 
   1  13   9       89.03       90.52      4.25 o 
   2  13   9       18.50       16.60      3.61 o 
   3  13   9        6.38        8.36      3.03 o 
   4  13   9       13.00       12.32      2.87 o 
  -2  14   9       39.83       43.54      2.19 o 
  -1  14   9       12.76       12.67      2.42 o 
   0  14   9        3.95        7.19      4.10 o 
   1  14   9       12.56       16.11      3.80 o 
   2  14   9       39.92       46.29      3.68 o 
   0   0  10      127.54      107.67     11.82 o 
   1   0  10      635.40      693.29     17.90 o 
   2   0  10       85.35       82.96      9.71 o 
   3   0  10      598.27      567.40     32.28 o 
   4   0  10      199.70      215.54     38.06 o 
   5   0  10        5.64       12.00      3.14 o 
   6   0  10        2.09        2.89      4.42 o 
   7   0  10      102.89      107.09      6.87 o 
   8   0  10        0.87        2.00      3.06 o 
  -8   1  10       12.48       15.12      2.99 o 
  -7   1  10       19.81       21.75      6.48 o 
  -6   1  10      105.57       93.44      6.59 o 
  -5   1  10      177.77      180.57      7.35 o 
  -4   1  10      127.07      116.65     17.17 o 
  -3   1  10      174.77      174.13     17.26 o 
  -2   1  10     1266.96     1424.27     39.15 o 
  -1   1  10      200.22      233.36     13.98 o 
   0   1  10     3245.18     3674.96     48.36 o 
   1   1  10      199.55      196.31     13.18 o 
   2   1  10     1266.72     1340.75     32.36 o 
   3   1  10      174.26      171.78     27.14 o 
   4   1  10      125.13      137.73     21.51 o 
   5   1  10      175.86      163.99      5.47 o 
   6   1  10      106.41       86.56      5.15 o 
   7   1  10       19.20       24.90      6.25 o 
   8   1  10       12.67       15.18      3.17 o 
  -8   2  10       40.12       41.46      2.89 o 
  -7   2  10      156.17      160.38      5.35 o 
  -6   2  10       26.73       26.87      4.94 o 
  -5   2  10       18.91       14.81      3.14 o 
  -4   2  10      148.54      136.35     21.18 o 
  -3   2  10      177.92      163.09     26.17 o 
  -2   2  10      522.38      508.00     27.30 o 
  -1   2  10      740.43      752.15     34.12 o 
   0   2  10     2405.18     2722.73     60.68 o 
   1   2  10      739.72      710.17     34.04 o 
   2   2  10      520.96      505.18     40.66 o 
   3   2  10      178.83      192.16      7.55 o 
   4   2  10      149.52      148.81     22.32 o 
   5   2  10       18.89       14.94      3.01 o 
   6   2  10       26.83       23.79      4.55 o 
   7   2  10      157.87      140.07      7.07 o 
   8   2  10       40.39       41.53      3.34 o 
  -8   3  10       18.98       21.91      2.11 o 
  -7   3  10       31.92       30.43      3.27 o 
  -6   3  10       82.80       91.20      8.00 o 
  -5   3  10       24.26       16.37      4.16 o 
  -4   3  10      531.63      509.19     12.47 o 
  -3   3  10      692.75      693.59     37.20 o 
  -1   3  10      462.12      432.44     30.69 o 
   0   3  10      144.41      219.27     16.18 o 
   1   3  10      462.29      428.31     31.17 o 
   2   3  10      437.39      501.58     24.52 o 
   3   3  10      691.45      728.73     10.03 o 
   4   3  10      527.90      560.57     36.18 o 
   5   3  10       23.66       16.10      3.69 o 
   6   3  10       84.00       84.28      5.15 o 
   7   3  10       32.11       24.14      5.83 o 
   8   3  10       18.36       21.97      3.88 o 
  -7   4  10        9.88        9.42      2.80 o 
  -6   4  10       53.22       44.53      3.70 o 
  -5   4  10      172.09      157.93      8.77 o 
  -4   4  10       95.14      100.33      7.82 o 
  -3   4  10       88.44       78.15     16.87 o 
  -2   4  10      954.70     1045.03     39.04 o 
  -1   4  10      663.54      831.89     40.31 o 
   0   4  10       20.85       15.00      4.22 o 
   1   4  10      664.12      845.10     32.34 o 
   2   4  10      952.02     1004.36     11.30 o 
   3   4  10       86.39       83.14      7.78 o 
   4   4  10       95.26       91.64      3.85 o 
   5   4  10      171.07      157.63      5.62 o 
   6   4  10       51.95       40.68      3.61 o 
   7   4  10       10.49        6.51      5.53 o 
   8   4  10       26.00       31.99      3.60 o 
  -7   5  10       21.42       24.88      3.42 o 
  -6   5  10       16.59       15.34      4.22 o 
  -5   5  10        4.45        1.70      3.10 o 
  -4   5  10      159.94      153.27      6.27 o 
  -3   5  10       37.59       10.15     24.98 o 
  -2   5  10       10.47        9.89     22.72 o 
  -1   5  10      154.27      167.84     12.58 o 
   0   5  10      220.64      217.73      6.84 o 
   1   5  10      156.35      172.88      8.31 o 
   2   5  10       11.07       12.51      5.08 o 
   3   5  10       37.76       38.14      6.73 o 
   4   5  10      160.12      155.55      4.04 o 
   5   5  10        4.28        3.06      3.56 o 
   6   5  10       16.63       14.39      3.46 o 
   7   5  10       21.47       17.67      5.95 o 
   8   5  10       50.37       60.66      3.23 o 
  -7   6  10       11.38       12.62      2.94 o 
  -6   6  10       11.79       14.10      4.09 o 
  -5   6  10      136.97      130.05      4.18 o 
  -4   6  10      238.49      241.76     15.95 o 
  -3   6  10      427.47      400.49     13.05 o 
  -2   6  10       24.90       28.54     30.40 o 
  -1   6  10      276.09      249.66      6.88 o 
   0   6  10        0.97       13.24      8.06 o 
   1   6  10      275.08      249.07      9.05 o 
   2   6  10       25.38       32.34      6.52 o 
   3   6  10      432.24      407.69      8.42 o 
   4   6  10      238.40      242.60      6.06 o 
   5   6  10      137.17      127.59      4.93 o 
   6   6  10       11.24        8.91      3.61 o 
   7   6  10       11.22       10.32      5.15 o 
  -7   7  10       13.15       15.21      3.40 o 
  -6   7  10       21.34       23.03      3.90 o 
  -5   7  10       34.48       37.41      3.59 o 
  -4   7  10       13.33       17.44      3.56 o 
  -3   7  10      301.00      277.02      6.94 o 
  -2   7  10      131.41      142.94      5.67 o 
  -1   7  10       90.65       93.49      5.75 o 
   0   7  10        0.27       -0.21      6.16 o 
   1   7  10       90.19       94.26      7.69 o 
   2   7  10      132.76      134.91      9.12 o 
   3   7  10      304.48      277.11     15.39 o 
   4   7  10       13.44       12.28      3.18 o 
   5   7  10       34.07       34.05      3.82 o 
   6   7  10       21.01       23.79      5.75 o 
   7   7  10       13.19       20.98      4.71 o 
  -6   8  10        4.84        3.00      2.22 o 
  -5   8  10       40.53       44.24      3.64 o 
  -4   8  10       69.89       81.58      4.07 o 
  -3   8  10       72.78       83.34      3.99 o 
  -2   8  10      366.91      371.85     11.29 o 
  -1   8  10       59.24       69.70      4.42 o 
   0   8  10      747.32      678.92     23.17 o 
   1   8  10       58.62       69.66      8.19 o 
   2   8  10      366.62      356.07     13.55 o 
   3   8  10       73.00       87.51      5.55 o 
   4   8  10       70.72       81.00      7.97 o 
   5   8  10       40.28       42.26      4.56 o 
   6   8  10        4.91        3.28      4.04 o 
   7   8  10       33.07       37.92      3.69 o 
  -6   9  10        5.04        0.52      2.06 o 
  -5   9  10       14.27       19.93      3.25 o 
  -4   9  10        7.24        5.90      3.48 o 
  -3   9  10      145.61      127.07      5.17 o 
  -2   9  10      174.04      143.86      8.25 o 
  -1   9  10       21.82       19.60      4.32 o 
   0   9  10        0.10        0.95      4.17 o 
   1   9  10       21.94       12.72      7.86 o 
   2   9  10      173.49      154.39      6.04 o 
   3   9  10      145.72      116.34      5.67 o 
   4   9  10        7.56        6.32      4.73 o 
   5   9  10       14.58       21.55      3.88 o 
   6   9  10        4.98        5.07      3.31 o 
  -5  10  10       18.10       13.88      3.38 o 
  -4  10  10       16.92       13.26      4.07 o 
  -3  10  10       25.70       28.96      4.15 o 
  -2  10  10       74.08       64.27      8.40 o 
  -1  10  10      136.58      146.38      5.13 o 
   0  10  10        8.14        9.41      4.32 o 
   1  10  10      135.54      142.20      9.22 o 
   2  10  10       74.21       65.97      5.54 o 
   3  10  10       25.87       26.39      5.10 o 
   4  10  10       16.88       13.75      4.51 o 
   5  10  10       18.38       15.11      5.29 o 
   6  10  10       16.11       18.81      3.56 o 
  -5  11  10        6.51        7.79      2.47 o 
  -4  11  10        5.39        5.36      3.46 o 
  -3  11  10       23.32       28.13      4.10 o 
  -2  11  10       39.05       31.58      7.85 o 
  -1  11  10       13.37       20.31      6.80 o 
   0  11  10       63.03       60.84      4.38 o 
   1  11  10       13.21       18.80      7.65 o 
   2  11  10       39.01       30.09      4.98 o 
   3  11  10       23.40       30.82      4.79 o 
   4  11  10        5.47        9.01      3.77 o 
   5  11  10        6.60        9.74      3.96 o 
  -4  12  10        0.60        1.12      2.19 o 
  -3  12  10        8.48        9.67      3.38 o 
  -2  12  10       25.88       28.01      7.23 o 
  -1  12  10       28.61       34.45      3.94 o 
   0  12  10       19.69       25.04      3.67 o 
   1  12  10       28.61       31.25      4.54 o 
   2  12  10       25.82       26.12      4.31 o 
   3  12  10        8.68        6.19      3.95 o 
   4  12  10        0.56        2.74      4.05 o 
   5  12  10       36.78       32.42      2.52 o 
  -3  13  10       16.59       18.44      2.60 o 
  -2  13  10        0.86        2.61      3.02 o 
  -1  13  10       15.95       24.95      5.26 o 
   0  13  10       21.46       26.61      3.18 o 
   1  13  10       16.06       21.39      3.64 o 
   2  13  10        0.86        0.72      3.26 o 
   3  13  10       16.52       17.60      4.13 o 
   4  13  10        7.89        5.45      2.38 o 
  -2  14  10        6.21        7.40      2.70 o 
  -1  14  10       20.04       27.09      3.67 o 
   0  14  10       20.54       19.84      3.97 o 
   1  14  10       19.95       26.67      3.83 o 
   2  14  10        6.47        8.24      2.93 o 
   1   0  11     1664.00     1635.84     26.17 o 
   2   0  11      649.26      814.17     97.67 o 
   3   0  11     1365.95     1361.83     49.19 o 
   4   0  11       41.28       64.77     20.44 o 
   5   0  11       59.01       61.77      3.52 o 
   6   0  11       19.64       16.23      4.58 o 
   7   0  11      115.31      112.27      7.27 o 
   8   0  11       16.69       17.60      2.97 o 
  -8   1  11       32.95       33.78      2.91 o 
  -7   1  11       13.17       12.85      5.98 o 
  -6   1  11      159.42      168.16      6.28 o 
  -5   1  11       30.19       28.26      3.35 o 
  -4   1  11      143.64      142.04     16.97 o 
  -3   1  11      159.70      177.06     25.16 o 
  -2   1  11      163.97      176.06     14.75 o 
  -1   1  11      473.25      557.77     38.54 o 
   0   1  11     1263.80     1558.80     48.76 o 
   1   1  11      475.24      560.23     17.40 o 
   2   1  11      163.17      182.37     12.56 o 
   3   1  11      161.82      180.70      5.62 o 
   4   1  11      145.01      136.56      6.13 o 
   5   1  11       29.55       23.98      4.26 o 
   6   1  11      159.02      153.32      5.95 o 
   7   1  11       13.72        8.12      6.38 o 
   8   1  11       33.46       36.21      4.01 o 
  -8   2  11       58.25       60.55      3.77 o 
  -7   2  11      199.98      202.09      5.48 o 
  -6   2  11       12.58       13.68      4.12 o 
  -5   2  11      264.10      253.91     13.12 o 
  -4   2  11       67.02       68.33      6.54 o 
  -3   2  11      146.15      150.85     24.64 o 
  -2   2  11       12.10        3.95     15.27 o 
  -1   2  11      726.90      748.74     35.23 o 
   0   2  11      380.85      367.57     31.23 o 
   1   2  11      728.54      728.54     37.54 o 
   2   2  11       11.61       16.40      4.77 o 
   3   2  11      147.55      141.89      5.64 o 
   4   2  11       68.15       63.17      4.13 o 
   5   2  11      265.53      252.06     11.35 o 
   6   2  11       12.40       12.21      4.88 o 
   7   2  11      198.78      183.04      7.63 o 
   8   2  11       57.48       59.61      3.22 o 
  -8   3  11       16.50       17.05      2.60 o 
  -7   3  11       24.56       26.00      3.88 o 
  -6   3  11       18.79       15.33      4.35 o 
  -5   3  11       51.91       46.34      3.32 o 
  -4   3  11       32.86       28.48      3.85 o 
  -3   3  11       67.07       60.16     26.78 o 
  -2   3  11      428.99      434.09      7.58 o 
  -1   3  11        2.72        2.66      4.32 o 
   0   3  11      865.02      986.88     12.49 o 
   1   3  11        2.69        4.96      4.54 o 
   2   3  11      428.81      447.20     10.50 o 
   3   3  11       68.29       66.74     14.10 o 
   4   3  11       31.99       29.45      5.75 o 
   5   3  11       51.71       49.47      3.53 o 
   6   3  11       18.79        9.71      4.64 o 
   7   3  11       24.77       27.95      6.36 o 
   8   3  11       16.85       21.13      2.71 o 
  -7   4  11       10.77       10.00      2.64 o 
  -6   4  11       44.95       55.89      4.71 o 
  -5   4  11      278.72      238.41     10.00 o 
  -4   4  11      236.51      226.30      9.33 o 
  -3   4  11       96.59       62.23     30.48 o 
  -2   4  11      120.49      117.57     15.62 o 
  -1   4  11      179.36      190.23     14.32 o 
   0   4  11      254.05      279.22     18.94 o 
   1   4  11      179.56      197.68      6.72 o 
   2   4  11      118.82      146.72      6.89 o 
   3   4  11       96.82       83.91     13.55 o 
   4   4  11      236.59      229.31      4.36 o 
   5   4  11      281.10      257.10      5.92 o 
   6   4  11       44.69       50.27      5.09 o 
   7   4  11       10.51        9.66      5.89 o 
   8   4  11       83.87      100.66      2.66 o 
  -7   5  11       26.64       34.60      3.20 o 
  -6   5  11        9.14        7.25      4.02 o 
  -5   5  11       40.43       36.58      3.44 o 
  -4   5  11      103.79      100.37      4.79 o 
  -3   5  11      727.47      726.35     16.94 o 
  -2   5  11      224.47      246.34     29.93 o 
  -1   5  11       79.60       86.33      5.11 o 
   0   5  11     1404.46     1591.13     25.60 o 
   1   5  11       79.67       89.13      6.69 o 
   2   5  11      226.00      235.65      7.90 o 
   3   5  11      723.26      729.28     10.94 o 
   4   5  11      102.44       88.19      3.74 o 
   5   5  11       40.29       40.23      4.02 o 
   6   5  11        9.29        7.72      3.28 o 
   7   5  11       26.10       35.98      5.46 o 
  -7   6  11       10.82        9.26      2.60 o 
  -6   6  11       20.82       18.28      3.91 o 
  -5   6  11      135.65      134.26      5.65 o 
  -4   6  11      312.74      335.14     23.77 o 
  -3   6  11      469.34      473.30      7.85 o 
  -2   6  11      222.38      242.37     26.61 o 
  -1   6  11       63.41       57.23      5.36 o 
   0   6  11       81.30       57.30      5.86 o 
   1   6  11       64.29       57.77      6.93 o 
   2   6  11      221.20      251.53      8.75 o 
   3   6  11      468.07      464.32      9.62 o 
   4   6  11      311.12      320.05     13.35 o 
   5   6  11      136.29      120.29      4.89 o 
   6   6  11       20.86       16.32      3.17 o 
   7   6  11       10.49        6.27      4.94 o 
  -7   7  11       10.24       10.97      2.50 o 
  -6   7  11        9.70       10.26      3.57 o 
  -5   7  11        8.75        9.96      3.42 o 
  -4   7  11       88.73       87.86      5.64 o 
  -3   7  11      768.79      697.06      9.52 o 
  -2   7  11      147.34      149.00      7.63 o 
  -1   7  11      107.96      122.36      4.84 o 
   0   7  11       11.05       14.35      6.30 o 
   1   7  11      109.06      127.49      8.55 o 
   2   7  11      150.05      150.64      5.15 o 
   3   7  11      765.18      689.34      8.93 o 
   4   7  11       87.71       76.57      3.83 o 
   5   7  11        8.97       10.06      3.59 o 
   6   7  11        9.20       11.29      3.92 o 
   7   7  11       10.68       14.67      4.37 o 
  -6   8  11       10.29        9.25      2.97 o 
  -5   8  11       16.78       13.82      3.23 o 
  -4   8  11      170.34      174.16      8.04 o 
  -3   8  11       62.66       58.04      5.83 o 
  -2   8  11      101.37      102.16      7.44 o 
  -1   8  11      144.02      139.47      5.87 o 
   0   8  11        1.27       -0.44      4.17 o 
   1   8  11      144.64      143.13      8.99 o 
   2   8  11       99.66      109.57      5.71 o 
   3   8  11       62.86       59.38      3.81 o 
   4   8  11      168.10      186.50     11.04 o 
   5   8  11       17.14       10.15      6.28 o 
   6   8  11       10.26       11.49      3.67 o 
   7   8  11       32.49       37.13      3.12 o 
  -6   9  11        2.65        1.85      2.64 o 
  -5   9  11        2.86        4.64      2.89 o 
  -4   9  11       23.40       27.25      3.57 o 
  -3   9  11      147.99      124.27     12.57 o 
  -2   9  11       18.30       10.26      6.90 o 
  -1   9  11      157.11      138.29      5.19 o 
   0   9  11       19.77       29.05      4.52 o 
   1   9  11      156.73      139.79      9.39 o 
   2   9  11       18.43       14.72      5.06 o 
   3   9  11      147.02      125.88      5.79 o 
   4   9  11       23.55       27.63      4.70 o 
   5   9  11        3.06        4.29      3.51 o 
   6   9  11        2.55        4.57      4.26 o 
  -5  10  11        5.88       12.39      2.89 o 
  -4  10  11       25.73       27.47      3.73 o 
  -3  10  11       30.18       30.68      4.81 o 
  -2  10  11       26.52       31.06      7.74 o 
  -1  10  11       60.75       56.51      4.67 o 
   0  10  11      454.19      445.79     21.55 o 
   1  10  11       60.81       53.79      8.52 o 
   2  10  11       26.98       36.44      5.32 o 
   3  10  11       30.52       29.02      5.16 o 
   4  10  11       25.55       24.65      4.31 o 
   5  10  11        6.10       10.61      4.98 o 
  -5  11  11       27.56       38.28      4.26 o 
  -4  11  11       43.12       48.32      7.13 o 
  -3  11  11       92.65      101.51      7.07 o 
  -2  11  11       30.19       25.81      7.09 o 
  -1  11  11       44.94       40.39      4.25 o 
   0  11  11      114.35      110.57      7.28 o 
   1  11  11       45.43       36.41      4.83 o 
   2  11  11       30.08       29.25      4.83 o 
   3  11  11       92.16       93.61      5.77 o 
   4  11  11       43.71       45.28      3.78 o 
   5  11  11       27.57       33.14      3.97 o 
  -4  12  11       20.59       22.68      5.29 o 
  -3  12  11        0.10       -1.35      6.58 o 
  -2  12  11       49.36       61.16      5.20 o 
  -1  12  11       34.44       29.63      3.58 o 
   0  12  11        5.00       11.58      5.21 o 
   1  12  11       34.27       27.05      4.30 o 
   2  12  11       49.06       56.93      4.59 o 
   3  12  11        0.13        0.49      3.47 o 
   4  12  11       20.92       26.60      4.06 o 
  -3  13  11        1.30        2.69      4.38 o 
  -2  13  11        0.84       -0.99      4.81 o 
  -1  13  11        7.04        9.19      4.14 o 
   0  13  11        4.65       14.26      5.13 o 
   1  13  11        6.69        5.13      3.22 o 
   2  13  11        0.97        0.81      3.10 o 
   3  13  11        1.40        0.57      3.70 o 
  -2  14  11        3.24        4.42      2.39 o 
  -1  14  11       10.34       10.14      3.27 o 
   0  14  11       10.05        5.47      3.53 o 
   1  14  11       10.19       11.29      3.36 o 
   2  14  11        3.42        7.05      2.62 o 
   0   0  12     5037.70     5522.74    318.84 o 
   1   0  12     2242.24     2519.29     13.19 o 
   2   0  12       42.23       41.04      4.77 o 
   3   0  12      202.42      198.22     17.29 o 
   4   0  12        1.39        2.80      3.46 o 
   5   0  12        4.29        0.70      4.15 o 
   6   0  12        3.34        3.96      4.46 o 
   7   0  12      128.01      124.93      7.46 o 
   8   0  12       53.72       60.64      2.96 o 
  -8   1  12        8.16        7.29      2.40 o 
  -7   1  12      104.00      118.43      7.01 o 
  -6   1  12      191.69      169.59      9.21 o 
  -5   1  12        0.57        2.69      3.11 o 
  -4   1  12       46.14       44.58      3.74 o 
  -3   1  12       43.82       50.44     21.10 o 
  -2   1  12      232.48      228.93      4.86 o 
  -1   1  12     1356.46     1608.52     26.53 o 
   0   1  12      441.40      598.80      9.56 o 
   1   1  12     1349.98     1585.55     18.32 o 
   2   1  12      233.26      238.79      4.66 o 
   3   1  12       43.83       39.60     11.13 o 
   4   1  12       45.77       55.15      3.98 o 
   5   1  12        0.58        2.68      4.22 o 
   6   1  12      190.68      168.13      7.40 o 
   7   1  12      104.55      117.79      6.91 o 
   8   1  12        8.28       10.29      2.78 o 
  -8   2  12       24.65       23.25      2.33 o 
  -7   2  12      104.61      110.72      5.04 o 
  -6   2  12       69.02       88.65      4.94 o 
  -5   2  12       19.38       12.44      3.04 o 
  -4   2  12      310.78      336.08      7.82 o 
  -3   2  12      191.25      220.59     37.41 o 
  -2   2  12       23.75       23.41      2.97 o 
  -1   2  12      615.49      664.44      6.28 o 
   0   2  12     1065.94     1209.24     11.45 o 
   1   2  12      610.61      678.96     10.49 o 
   2   2  12       25.06       27.88      5.40 o 
   3   2  12      191.50      146.96     28.01 o 
   4   2  12      310.99      317.50      7.83 o 
   5   2  12       18.75       13.31      4.35 o 
   6   2  12       69.88       69.86      5.09 o 
   7   2  12      104.22      107.53      7.18 o 
   8   2  12       24.90       26.30      2.70 o 
  -7   3  12       46.95       54.50      3.99 o 
  -6   3  12        9.44       11.16      4.11 o 
  -5   3  12      211.06      217.35     14.88 o 
  -4   3  12      199.93      184.12      7.70 o 
  -3   3  12      475.03      529.40     35.40 o 
  -2   3  12      286.07      312.34      4.84 o 
  -1   3  12      189.19      196.76      4.30 o 
   0   3  12      182.04      255.67     13.46 o 
   1   3  12      190.18      193.36     11.33 o 
   2   3  12      290.19      334.37      8.38 o 
   3   3  12      475.35      564.45     35.64 o 
   4   3  12      201.55      190.25      7.87 o 
   5   3  12      209.76      211.96      7.67 o 
   6   3  12        9.29        9.54      4.81 o 
   7   3  12       46.98       55.14      6.08 o 
   8   3  12       51.88       57.92      2.63 o 
  -7   4  12       86.74       89.87      6.31 o 
  -6   4  12       75.64       82.09      6.04 o 
  -5   4  12      136.02      129.46      8.36 o 
  -4   4  12      417.34      411.30     10.96 o 
  -3   4  12      214.90      203.54     11.21 o 
  -2   4  12      396.53      370.35     39.33 o 
  -1   4  12      971.68     1056.89     18.61 o 
   0   4  12      662.52      686.86     17.93 o 
   1   4  12      971.24     1098.80     12.37 o 
   2   4  12      394.14      377.63     26.40 o 
   3   4  12      219.09      226.15      6.75 o 
   4   4  12      416.40      420.99      9.13 o 
   5   4  12      136.27      126.69      7.04 o 
   6   4  12       75.01       72.69      5.17 o 
   7   4  12       86.48       82.65      6.08 o 
  -7   5  12       26.40       28.29      5.00 o 
  -6   5  12       44.65       52.23      4.31 o 
  -5   5  12       83.22       86.38      5.44 o 
  -4   5  12       50.17       58.08      7.55 o 
  -3   5  12      226.85      210.52      6.39 o 
  -2   5  12      816.69      790.52     43.77 o 
  -1   5  12       56.28       62.18     14.47 o 
   0   5  12      169.75      175.52      6.59 o 
   1   5  12       56.23       66.39      6.80 o 
   2   5  12      820.08      835.88     12.83 o 
   3   5  12      224.92      212.70      6.17 o 
   4   5  12       50.67       56.71      3.57 o 
   5   5  12       82.75       80.54      7.88 o 
   6   5  12       44.66       48.98      4.59 o 
   7   5  12       26.09       24.42      5.06 o 
  -7   6  12       12.34       14.82      3.80 o 
  -6   6  12        0.93        3.56      3.43 o 
  -5   6  12       79.43       85.33      5.01 o 
  -4   6  12      127.39      112.91      5.88 o 
  -3   6  12      690.17      674.81     14.15 o 
  -2   6  12      134.04      142.13      5.31 o 
  -1   6  12       30.89       40.62     25.92 o 
   0   6  12       11.26       39.53      5.76 o 
   1   6  12       29.96       33.41     10.65 o 
   2   6  12      134.50      152.16      5.08 o 
   3   6  12      687.68      661.62      6.76 o 
   4   6  12      125.80      119.25      3.98 o 
   5   6  12       79.82       81.96      4.64 o 
   6   6  12        0.95        3.39      2.96 o 
   7   6  12       12.53       12.90      4.41 o 
  -6   7  12       38.43       40.11      3.48 o 
  -5   7  12        2.08        6.68      3.22 o 
  -4   7  12        1.78       -0.69      4.84 o 
  -3   7  12      136.30      124.69      9.09 o 
  -2   7  12      253.76      246.54      6.79 o 
  -1   7  12      133.39      138.09      4.35 o 
   0   7  12      157.58      167.59      8.67 o 
   1   7  12      131.79      136.80      8.75 o 
   2   7  12      252.14      251.46      6.41 o 
   3   7  12      136.71      123.46      4.19 o 
   4   7  12        1.90        2.75      3.16 o 
   5   7  12        2.13        1.65      3.46 o 
   6   7  12       37.68       39.54      3.89 o 
   7   7  12       32.93       36.43      3.62 o 
  -6   8  12        4.77        0.76      3.12 o 
  -5   8  12       47.41       51.64      3.30 o 
  -4   8  12       28.75       32.73      3.80 o 
  -3   8  12       65.83       60.45      5.63 o 
  -2   8  12      169.29      152.47      6.51 o 
  -1   8  12       84.04       87.75      4.73 o 
   0   8  12       32.48       29.69      4.58 o 
   1   8  12       82.87       89.26      8.88 o 
   2   8  12      169.02      158.65      9.94 o 
   3   8  12       65.32       63.62      3.68 o 
   4   8  12       28.79       33.29      3.30 o 
   5   8  12       47.22       53.47      3.70 o 
   6   8  12        4.92        5.97      3.27 o 
  -5   9  12       46.21       49.46      6.10 o 
  -4   9  12       70.18       80.13      5.86 o 
  -3   9  12       81.31       60.77      5.71 o 
  -2   9  12       52.60       43.47      7.24 o 
  -1   9  12       76.23       63.85      4.64 o 
   0   9  12      211.46      201.16     10.35 o 
   1   9  12       76.58       71.61      9.07 o 
   2   9  12       52.64       52.63      5.19 o 
   3   9  12       81.53       68.16      5.91 o 
   4   9  12       70.75       79.25      5.05 o 
   5   9  12       47.18       54.77      5.64 o 
   6   9  12        0.47        3.36      3.53 o 
  -5  10  12       46.35       53.51      5.19 o 
  -4  10  12        2.86       -1.39      7.47 o 
  -3  10  12       50.59       41.39      8.85 o 
  -2  10  12       19.66       25.81      7.36 o 
  -1  10  12      103.09      120.09      4.77 o 
   0  10  12       10.78       11.41      4.31 o 
   1  10  12      103.63      117.51      8.99 o 
   2  10  12       19.93       26.90      4.96 o 
   3  10  12       50.54       48.05      5.21 o 
   4  10  12        2.71        4.07      4.04 o 
   5  10  12       45.96       43.46      7.49 o 
  -5  11  12       11.83       15.82      3.43 o 
  -4  11  12        5.15        1.53      6.36 o 
  -3  11  12        8.66        7.68      7.65 o 
  -2  11  12        4.42        4.31      7.48 o 
  -1  11  12       36.90       47.98      6.53 o 
   0  11  12        2.15        1.86      5.92 o 
   1  11  12       37.24       40.26      4.67 o 
   2  11  12        4.50        4.46      4.81 o 
   3  11  12        8.56       11.33      4.16 o 
   4  11  12        5.11        7.49      3.39 o 
   5  11  12       12.10       11.82      3.22 o 
  -4  12  12       18.07       16.89      4.38 o 
  -3  12  12       15.96       23.69      6.31 o 
  -2  12  12       13.58        7.37      5.99 o 
  -1  12  12       11.57       17.38      5.45 o 
   0  12  12       36.28       35.40      5.21 o 
   1  12  12       11.31       16.88      4.03 o 
   2  12  12       13.56       10.02      3.92 o 
   3  12  12       15.85       21.91      3.49 o 
   4  12  12       18.13       17.79      3.61 o 
  -3  13  12        0.67        3.95      3.68 o 
  -2  13  12        0.11       -2.97      4.16 o 
  -1  13  12       16.09       16.80      3.76 o 
   0  13  12        7.26       10.91      5.08 o 
   1  13  12       16.09       17.66      4.70 o 
   2  13  12        0.12        2.32      4.01 o 
   3  13  12        0.66        1.10      3.06 o 
  -1  14  12        0.45       -0.05      2.71 o 
   0  14  12        8.74        7.08      3.15 o 
   1  14  12        0.44        1.98      2.89 o 
   1   0  13     1607.29     1621.49     10.77 o 
   2   0  13      399.57      463.54      9.82 o 
   3   0  13      201.67      206.23      6.93 o 
   4   0  13      168.82      151.33      4.85 o 
   5   0  13      133.44      108.54      5.08 o 
   6   0  13        0.09        0.91      4.64 o 
   7   0  13       40.09       42.83      6.23 o 
   8   0  13        0.09        0.76      2.21 o 
  -8   1  13        0.26        1.42      1.90 o 
  -7   1  13       18.63       22.29      6.18 o 
  -6   1  13       82.11       79.50      8.21 o 
  -5   1  13       28.89       22.18      4.03 o 
  -4   1  13      137.79      122.54      4.75 o 
  -3   1  13      557.59      502.40     34.69 o 
  -2   1  13      434.12      440.33     11.71 o 
  -1   1  13      363.48      368.17      5.22 o 
   0   1  13      152.06      182.31      4.32 o 
   1   1  13      360.98      376.57      7.09 o 
   2   1  13      433.73      437.81     17.99 o 
   3   1  13      554.28      573.82     36.64 o 
   4   1  13      140.51      123.54      4.82 o 
   5   1  13       29.00       28.02      6.65 o 
   6   1  13       81.53       82.34      5.32 o 
   7   1  13       18.03       15.91      6.08 o 
   8   1  13        0.22        0.81      2.29 o 
  -7   2  13       19.82       19.67      3.73 o 
  -6   2  13       22.18       24.26      7.74 o 
  -5   2  13      108.87       91.79      4.87 o 
  -4   2  13      384.10      382.31     11.21 o 
  -3   2  13       63.49       52.74     17.76 o 
  -2   2  13      285.38      300.00      6.62 o 
  -1   2  13      960.78     1030.69     12.68 o 
   0   2  13      192.94      202.45      5.42 o 
   1   2  13      958.34     1028.83      8.26 o 
   2   2  13      286.56      298.55      7.74 o 
   3   2  13       62.51       45.22      5.14 o 
   4   2  13      382.82      375.52      7.03 o 
   5   2  13      108.07      101.98      5.52 o 
   6   2  13       22.07       24.05      4.93 o 
   7   2  13       20.19       19.92      5.79 o 
   8   2  13        1.65        2.69      2.16 o 
  -7   3  13       84.98       89.42      3.96 o 
  -6   3  13       64.64       71.88      8.64 o 
  -5   3  13       83.29       86.15      4.63 o 
  -4   3  13      573.49      550.97     21.21 o 
  -3   3  13      118.44      126.92     16.63 o 
  -2   3  13      723.29      688.95     20.87 o 
  -1   3  13      336.24      349.82     11.82 o 
   0   3  13      224.36      244.03      9.42 o 
   1   3  13      336.36      345.06     11.46 o 
   2   3  13      720.11      692.19     10.86 o 
   3   3  13      118.23      123.32      5.48 o 
   4   3  13      573.78      571.64     32.51 o 
   5   3  13       82.94       74.65      5.29 o 
   6   3  13       62.66       55.82      5.05 o 
   7   3  13       84.65       82.92      6.19 o 
  -7   4  13        8.56       10.40      5.31 o 
  -6   4  13       11.51       14.50      4.90 o 
  -5   4  13      104.86      113.65      5.07 o 
  -4   4  13      583.35      554.86     15.68 o 
  -3   4  13     1428.73     1370.24     27.48 o 
  -2   4  13      437.55      465.37      8.14 o 
  -1   4  13      646.48      645.04     44.02 o 
   0   4  13        1.84        6.52      5.44 o 
   1   4  13      643.67      677.28     10.26 o 
   2   4  13      437.06      456.18     19.80 o 
   3   4  13     1428.22     1342.97     16.83 o 
   4   4  13      581.66      593.21     17.00 o 
   5   4  13      105.09      107.93      3.95 o 
   6   4  13       11.52       11.38      4.73 o 
   7   4  13        8.67       14.94      5.01 o 
  -7   5  13        0.97        6.34      4.33 o 
  -6   5  13        1.16        2.79      3.44 o 
  -5   5  13        8.10        5.39      4.22 o 
  -4   5  13      246.84      248.97      6.64 o 
  -3   5  13      785.48      744.93     24.40 o 
  -2   5  13      493.60      460.26      7.04 o 
  -1   5  13       29.50       24.44      5.15 o 
   0   5  13      332.67      319.80      8.48 o 
   1   5  13       29.32       24.94     12.29 o 
   2   5  13      492.85      444.63     11.23 o 
   3   5  13      783.05      764.52      6.98 o 
   4   5  13      248.45      262.61      4.84 o 
   5   5  13        7.76        6.90      3.21 o 
   6   5  13        1.22        0.93      4.02 o 
   7   5  13        0.98       -0.46      4.70 o 
  -7   6  13        9.95        7.88      3.42 o 
  -6   6  13       26.67       16.30      6.89 o 
  -5   6  13        6.78        6.85      4.59 o 
  -4   6  13      147.07      116.17      5.49 o 
  -3   6  13       51.68       45.22      5.76 o 
  -2   6  13      185.04      170.87      5.98 o 
  -1   6  13      242.28      265.01      9.84 o 
   0   6  13        1.73        6.45      6.08 o 
   1   6  13      243.98      263.24      9.22 o 
   2   6  13      183.25      182.52      4.44 o 
   3   6  13       51.15       45.44      3.51 o 
   4   6  13      146.64      119.44      4.07 o 
   5   6  13        6.91        6.81      3.25 o 
   6   6  13       26.21       26.95      3.92 o 
   7   6  13       10.04        8.51      4.10 o 
  -6   7  13       51.50       57.39      6.30 o 
  -5   7  13        6.43        9.69      4.50 o 
  -4   7  13       42.99       38.70      5.52 o 
  -3   7  13      101.97      101.28      5.90 o 
  -2   7  13      423.81      386.65      7.89 o 
  -1   7  13       48.09       39.37      3.75 o 
   0   7  13      244.85      214.15      5.73 o 
   1   7  13       48.53       34.57      8.08 o 
   2   7  13      422.23      398.87     12.45 o 
   3   7  13      101.63       97.62      4.00 o 
   4   7  13       43.30       41.06      3.50 o 
   5   7  13        6.15        7.46      3.13 o 
   6   7  13       52.55       58.56      5.64 o 
   7   7  13       29.14       40.37      2.95 o 
  -5   8  13        3.12        5.53      4.30 o 
  -4   8  13       16.51       16.70      5.16 o 
  -3   8  13       98.82       94.93     11.46 o 
  -2   8  13       54.35       47.49      5.74 o 
  -1   8  13      408.60      398.75      6.89 o 
   0   8  13        6.59        4.96      4.22 o 
   1   8  13      408.87      395.32     11.60 o 
   2   8  13       54.33       47.99      3.74 o 
   3   8  13       99.19      104.55      4.12 o 
   4   8  13       16.90       18.57      3.24 o 
   5   8  13        3.22        4.26      2.63 o 
   6   8  13       26.38       28.28      4.57 o 
  -5   9  13       20.15       26.36      5.47 o 
  -4   9  13       18.61       18.49      5.18 o 
  -3   9  13      152.72      140.93      6.65 o 
  -2   9  13       11.32        6.76      7.67 o 
  -1   9  13       92.45       90.15      4.72 o 
   0   9  13      595.37      557.26     11.66 o 
   1   9  13       92.46       91.99      9.30 o 
   2   9  13       11.47        7.20      4.90 o 
   3   9  13      153.02      143.62      5.94 o 
   4   9  13       18.17       22.21      4.33 o 
   5   9  13       19.60       27.15      3.43 o 
   6   9  13       46.64       50.74      3.10 o 
  -5  10  13       83.79       83.02      5.12 o 
  -4  10  13        2.68       -0.95      7.07 o 
  -3  10  13       62.58       61.42      8.60 o 
  -2  10  13        3.97        2.77      7.37 o 
  -1  10  13      102.96      106.62      7.58 o 
   0  10  13      146.51      141.37      7.82 o 
   1  10  13      102.96       92.43      8.19 o 
   2  10  13        3.89        3.32      4.57 o 
   3  10  13       62.35       64.65      4.89 o 
   4  10  13        2.89        2.49      3.86 o 
   5  10  13       82.35       85.07      6.84 o 
  -4  11  13        5.62        6.16      5.38 o 
  -3  11  13       23.28       24.46      7.43 o 
  -2  11  13       34.13       27.80      7.24 o 
  -1  11  13       95.29      104.28      6.84 o 
   0  11  13      241.44      236.23      7.91 o 
   1  11  13       95.57      100.53      5.16 o 
   2  11  13       33.83       32.18      4.62 o 
   3  11  13       23.07       23.38      4.06 o 
   4  11  13        5.78        6.60      4.37 o 
   5  11  13       32.34       22.42      2.66 o 
  -4  12  13        9.93       12.30      3.66 o 
  -3  12  13       10.23       13.33      5.27 o 
  -2  12  13        5.48        5.74      5.33 o 
  -1  12  13      105.06      111.10      5.84 o 
   0  12  13        3.80        6.10      3.50 o 
   1  12  13      104.64      108.70      4.57 o 
   2  12  13        5.79        7.07      3.69 o 
   3  12  13       10.38       10.81      4.21 o 
   4  12  13        9.97       11.23      3.00 o 
  -3  13  13        6.57        5.34      2.86 o 
  -2  13  13       79.50       76.65      4.11 o 
  -1  13  13       23.10       19.49      4.57 o 
   0  13  13        0.07        2.08      4.68 o 
   1  13  13       23.21       23.59      4.37 o 
   2  13  13       79.38       87.93      4.59 o 
   3  13  13        6.63        6.92      2.60 o 
   0  14  13        0.02        0.36      2.53 o 
   0   0  14        4.40        2.58      8.11 o 
   1   0  14      242.40      189.10      6.45 o 
   2   0  14      176.17      157.80      4.52 o 
   3   0  14      280.91      287.57     23.07 o 
   4   0  14       13.18       12.22      5.28 o 
   5   0  14        5.55        7.45      4.32 o 
   6   0  14        1.89        7.72      4.56 o 
   7   0  14       96.33      108.89      7.09 o 
  -7   1  14       44.41       49.96      6.41 o 
  -6   1  14       68.77       66.50      7.81 o 
  -5   1  14       64.45       53.11      4.70 o 
  -4   1  14      212.62      217.29      9.28 o 
  -3   1  14       34.27       25.33      6.62 o 
  -2   1  14      115.65      122.05     11.56 o 
  -1   1  14      161.26      168.51      4.65 o 
   0   1  14      642.29      601.76      7.61 o 
   1   1  14      163.05      176.50      4.98 o 
   2   1  14      116.90      122.16     12.38 o 
   3   1  14       34.30       23.41      3.37 o 
   4   1  14      213.53      217.19      5.89 o 
   5   1  14       65.47       54.29      5.09 o 
   6   1  14       69.27       69.47      5.20 o 
   7   1  14       44.79       46.33      5.81 o 
  -7   2  14        7.85        4.56      3.11 o 
  -6   2  14       23.41       21.67      7.38 o 
  -5   2  14      384.02      378.34      7.00 o 
  -4   2  14       28.67       34.09      3.15 o 
  -3   2  14      281.41      287.28      5.68 o 
  -2   2  14      459.02      508.64      8.26 o 
  -1   2  14      305.21      336.43      5.53 o 
   0   2  14       97.52       76.58      4.02 o 
   1   2  14      307.29      338.49     14.90 o 
   2   2  14      457.57      467.05     18.18 o 
   3   2  14      282.33      287.70      8.35 o 
   4   2  14       28.26       27.44      4.39 o 
   5   2  14      383.83      365.80      7.37 o 
   6   2  14       24.35       26.51      5.03 o 
   7   2  14        7.89        6.89      5.23 o 
  -7   3  14       29.76       37.80      3.11 o 
  -6   3  14       50.97       40.62      7.67 o 
  -5   3  14       60.30       67.72      4.60 o 
  -4   3  14      152.78      136.98      5.33 o 
  -3   3  14      305.02      317.19      8.42 o 
  -2   3  14       55.99       49.39      4.93 o 
  -1   3  14      878.46      891.10     12.12 o 
   0   3  14       53.16       57.82      7.12 o 
   1   3  14      880.14      902.50     16.67 o 
   2   3  14       55.40       51.77      6.28 o 
   3   3  14      304.61      319.82     11.64 o 
   4   3  14      151.86      140.29      7.35 o 
   5   3  14       60.52       63.73      5.30 o 
   6   3  14       50.85       42.37      5.01 o 
   7   3  14       29.27       32.31      5.28 o 
  -7   4  14        8.80       13.43      5.10 o 
  -6   4  14        1.01        2.39      7.55 o 
  -5   4  14       94.92      102.99      5.09 o 
  -4   4  14        4.95        1.97      4.51 o 
  -3   4  14      164.13      164.55      5.64 o 
  -2   4  14      229.14      220.99      6.21 o 
  -1   4  14       29.63       23.04      9.08 o 
   0   4  14       62.71       45.45      5.83 o 
   1   4  14       29.79       24.80     19.23 o 
   2   4  14      228.39      209.94     10.41 o 
   3   4  14      161.46      180.15      7.89 o 
   4   4  14        4.90        2.79      3.51 o 
   5   4  14       96.30      104.92      5.36 o 
   6   4  14        1.06        0.48      4.34 o 
   7   4  14        8.86       11.12      4.98 o 
  -7   5  14        1.29        2.13      3.99 o 
  -6   5  14        8.92        4.65      6.99 o 
  -5   5  14       84.36       76.26      5.01 o 
  -4   5  14       37.16       29.54      5.08 o 
  -3   5  14      157.92      144.95      5.84 o 
  -2   5  14      323.32      314.08     17.14 o 
  -1   5  14       14.57       10.38      3.80 o 
   0   5  14      116.02       95.48     18.39 o 
   1   5  14       13.85       11.05      7.31 o 
   2   5  14      323.10      306.75      7.71 o 
   3   5  14      157.82      154.53      4.25 o 
   4   5  14       36.14       34.96      2.96 o 
   5   5  14       83.63       81.15      3.72 o 
   6   5  14        8.84        6.75      4.05 o 
   7   5  14        1.19        0.72      3.95 o 
  -7   6  14       13.75       16.89      2.98 o 
  -6   6  14       24.29       23.55      6.53 o 
  -5   6  14       11.69       11.01      4.42 o 
  -4   6  14       27.20       27.44      5.44 o 
  -3   6  14      407.40      406.31      8.60 o 
  -2   6  14      315.44      304.28      6.95 o 
  -1   6  14      441.87      439.36      7.36 o 
   0   6  14        0.01       -1.02      3.87 o 
   1   6  14      442.54      431.75     11.35 o 
   2   6  14      318.74      308.10      5.29 o 
   3   6  14      404.99      416.68      5.87 o 
   4   6  14       26.61       26.65      3.32 o 
   5   6  14       11.65        8.37      3.14 o 
   6   6  14       24.84       26.03      3.58 o 
   7   6  14       13.12       18.27      3.41 o 
  -6   7  14       53.58       61.68      6.17 o 
  -5   7  14       86.42       81.82      5.07 o 
  -4   7  14       73.05       61.18      5.95 o 
  -3   7  14       70.07       66.99      5.53 o 
  -2   7  14      286.37      232.99      6.88 o 
  -1   7  14       85.75       94.54      4.69 o 
   0   7  14        0.38       -0.46      4.32 o 
   1   7  14       84.36       95.09      9.05 o 
   2   7  14      284.22      232.73      6.20 o 
   3   7  14       70.84       78.64      3.97 o 
   4   7  14       72.20       69.11      3.67 o 
   5   7  14       87.22       85.12      3.54 o 
   6   7  14       52.65       66.74      5.11 o 
  -5   8  14       11.22        9.79      4.23 o 
  -4   8  14       24.47       21.48      5.48 o 
  -3   8  14      199.96      185.46      6.80 o 
  -2   8  14       51.24       49.06      5.75 o 
  -1   8  14       47.76       54.43      4.56 o 
   0   8  14      222.59      182.89      5.78 o 
   1   8  14       48.33       53.77      8.89 o 
   2   8  14       52.01       49.72      3.74 o 
   3   8  14      199.27      196.42      7.17 o 
   4   8  14       24.76       27.38      2.78 o 
   5   8  14       11.63       14.62      2.56 o 
   6   8  14      115.58      125.84      4.56 o 
  -5   9  14       38.54       41.67      4.94 o 
  -4   9  14       13.42       21.82      6.92 o 
  -3   9  14       28.62       29.98      8.78 o 
  -2   9  14       18.66       12.84      7.89 o 
  -1   9  14        2.32        1.98      4.04 o 
   0   9  14       73.39       84.68      5.15 o 
   1   9  14        2.35        4.44      3.90 o 
   2   9  14       18.99       20.72      3.39 o 
   3   9  14       28.46       33.06      3.31 o 
   4   9  14       13.77       19.60      4.11 o 
   5   9  14       38.36       42.94      4.58 o 
  -5  10  14        4.75        3.00      3.66 o 
  -4  10  14        3.61       -0.96      6.28 o 
  -3  10  14        8.40        6.81      7.95 o 
  -2  10  14        3.31        2.07      7.47 o 
  -1  10  14       77.53       77.41      7.35 o 
   0  10  14       10.35        8.58      4.09 o 
   1  10  14       78.13       74.53      5.08 o 
   2  10  14        3.41        6.39      4.64 o 
   3  10  14        8.05        5.38      4.28 o 
   4  10  14        3.55        3.55      3.53 o 
   5  10  14        4.96        3.18      3.25 o 
  -4  11  14       18.06       19.81      5.38 o 
  -3  11  14       26.19       27.18      6.42 o 
  -2  11  14       22.54       23.42      6.87 o 
  -1  11  14       36.76       32.68      5.93 o 
   0  11  14        7.20        7.05      5.30 o 
   1  11  14       36.55       35.77      6.72 o 
   2  11  14       22.38       22.93      4.41 o 
   3  11  14       26.34       26.99      3.63 o 
   4  11  14       18.21       22.58      4.16 o 
  -3  12  14        2.40       -0.22      4.44 o 
  -2  12  14        7.03        4.58      5.19 o 
  -1  12  14       39.21       35.74      4.74 o 
   0  12  14      120.01      117.28      6.64 o 
   1  12  14       39.82       40.86      3.67 o 
   2  12  14        6.93        4.26      3.42 o 
   3  12  14        2.38        3.41      4.00 o 
  -2  13  14       18.05       21.72      3.26 o 
  -1  13  14       27.11       24.24      3.93 o 
   0  13  14       17.52       19.30      4.18 o 
   1  13  14       27.45       19.45      3.92 o 
   2  13  14       18.31       24.30      3.41 o 
   1   0  15      232.40      240.83      5.76 o 
   2   0  15        4.67        3.43      4.00 o 
   3   0  15      104.96       90.01      3.00 o 
   4   0  15     1458.14     1233.22     10.89 o 
   5   0  15      280.50      270.69     17.57 o 
   6   0  15       10.14        5.67      4.45 o 
   7   0  15       12.49       13.61      5.77 o 
  -7   1  15       20.05       23.24      5.92 o 
  -6   1  15       99.52      108.73      8.54 o 
  -5   1  15       26.89       24.99      4.40 o 
  -4   1  15      170.99      141.66      3.86 o 
  -3   1  15      571.62      584.05      9.56 o 
  -2   1  15      204.50      210.67     13.54 o 
  -1   1  15      355.26      343.86      6.05 o 
   0   1  15      109.04      105.17      4.79 o 
   1   1  15      355.16      342.99     12.16 o 
   2   1  15      206.21      205.70      7.39 o 
   3   1  15      568.79      574.78      8.60 o 
   4   1  15      171.03      146.16      5.98 o 
   5   1  15       26.45       25.67      4.85 o 
   6   1  15      100.15      104.64      5.24 o 
   7   1  15       20.22       28.36      5.34 o 
  -7   2  15       20.95       17.94      4.81 o 
  -6   2  15       37.99       35.19      8.37 o 
  -5   2  15      428.15      398.62     15.52 o 
  -4   2  15      490.04      481.84     11.75 o 
  -3   2  15      400.85      389.99      6.54 o 
  -2   2  15      341.38      330.97     14.05 o 
  -1   2  15      262.94      267.93      6.26 o 
   0   2  15       37.60       34.35      4.88 o 
   1   2  15      264.12      262.52      8.68 o 
   2   2  15      338.56      317.48     16.81 o 
   3   2  15      400.92      404.08      5.36 o 
   4   2  15      489.78      461.63      7.63 o 
   5   2  15      426.87      395.04      7.43 o 
   6   2  15       37.86       34.05      4.86 o 
   7   2  15       21.11       21.09      5.39 o 
  -7   3  15       17.41       20.73      5.06 o 
  -6   3  15       42.52       51.60      8.62 o 
  -5   3  15       54.54       49.81      8.21 o 
  -4   3  15       58.92       55.54      4.82 o 
  -3   3  15       38.63       34.42      4.49 o 
  -2   3  15      533.41      587.25      7.17 o 
  -1   3  15      120.10      114.01      6.56 o 
   0   3  15        6.30        5.38     12.65 o 
   1   3  15      119.30      118.25      6.97 o 
   2   3  15      533.70      553.91     11.46 o 
   3   3  15       38.43       29.65      3.39 o 
   4   3  15       58.92       62.18      3.86 o 
   5   3  15       54.97       51.44      5.07 o 
   6   3  15       42.45       49.28      4.98 o 
   7   3  15       18.03       24.40      5.12 o 
  -7   4  15        3.20        2.68      4.12 o 
  -6   4  15       21.25       17.17      7.11 o 
  -5   4  15       24.38       23.16      4.36 o 
  -4   4  15      232.54      183.75     10.55 o 
  -3   4  15      202.76      206.50      8.63 o 
  -2   4  15      143.45      141.01      4.07 o 
  -1   4  15      106.14       92.28      6.34 o 
   0   4  15       79.09      113.54      7.50 o 
   1   4  15      104.18       96.15      8.33 o 
   2   4  15      143.20      129.91      8.22 o 
   3   4  15      201.45      191.75      6.67 o 
   4   4  15      236.17      205.45     10.73 o 
   5   4  15       24.55       20.63      4.69 o 
   6   4  15       21.45       17.74      4.42 o 
   7   4  15        3.23        2.96      4.36 o 
  -7   5  15        0.95        2.04      3.40 o 
  -6   5  15        3.11        8.01      6.17 o 
  -5   5  15       37.24       39.13      5.35 o 
  -4   5  15       26.44       24.66      5.11 o 
  -3   5  15      370.45      346.74      7.29 o 
  -2   5  15      121.87      139.64      4.77 o 
  -1   5  15      372.39      366.33      6.35 o 
   0   5  15       29.04       28.58      4.38 o 
   1   5  15      371.58      370.49     11.18 o 
   2   5  15      121.19      120.74      5.50 o 
   3   5  15      372.89      357.44     11.49 o 
   4   5  15       26.06       27.79      2.85 o 
   5   5  15       36.89       35.08      3.23 o 
   6   5  15        2.84        2.79      3.88 o 
   7   5  15        1.08        3.04      3.50 o 
  -6   6  15       11.47       23.83      6.37 o 
  -5   6  15        6.08        8.49      4.46 o 
  -4   6  15       28.12       25.99      5.43 o 
  -3   6  15      109.16      117.56      6.19 o 
  -2   6  15      380.59      345.12     11.61 o 
  -1   6  15       43.09       42.68      3.91 o 
   0   6  15       32.74       32.09      4.50 o 
   1   6  15       43.88       48.84      8.76 o 
   2   6  15      381.46      354.87     10.72 o 
   3   6  15      109.01      122.01      4.17 o 
   4   6  15       28.08       32.02      2.96 o 
   5   6  15        6.22        7.83      2.92 o 
   6   6  15       11.82       13.45      3.31 o 
  -6   7  15        6.26        7.52      5.11 o 
  -5   7  15      112.40      120.70      5.11 o 
  -4   7  15       29.83       26.72      5.29 o 
  -3   7  15       75.39       68.59      5.90 o 
  -2   7  15       10.74       10.14      5.43 o 
  -1   7  15       90.16       77.93      4.19 o 
   0   7  15        1.33        0.48      4.41 o 
   1   7  15       90.48       70.45      9.17 o 
   2   7  15       11.16       11.56      3.46 o 
   3   7  15       73.69       69.83      3.92 o 
   4   7  15       29.72       23.29      2.81 o 
   5   7  15      113.24      121.71      3.48 o 
   6   7  15        6.25       11.66      3.84 o 
  -5   8  15       21.64       18.96      4.01 o 
  -4   8  15       41.84       41.49      5.42 o 
  -3   8  15      156.65      143.62      6.31 o 
  -2   8  15       59.09       50.90      5.98 o 
  -1   8  15      273.27      253.77      5.95 o 
   0   8  15      178.39      159.19      5.65 o 
   1   8  15      271.77      238.08     10.57 o 
   2   8  15       59.12       54.70      4.67 o 
   3   8  15      156.67      156.96      6.21 o 
   4   8  15       41.82       46.92      4.72 o 
   5   8  15       21.62       20.36      2.35 o 
  -5   9  15       19.16       23.11      4.38 o 
  -4   9  15        4.72        0.93      6.60 o 
  -3   9  15      102.04      101.41      9.32 o 
  -2   9  15       29.65       28.84      7.98 o 
  -1   9  15       76.54       76.50      4.60 o 
   0   9  15       15.69       21.69      5.82 o 
   1   9  15       76.70       76.48      5.87 o 
   2   9  15       29.18       33.08      3.43 o 
   3   9  15      100.44      102.34      3.72 o 
   4   9  15        4.85        4.76      3.56 o 
   5   9  15       19.22       19.92      3.62 o 
  -5  10  15        4.29        2.81      2.76 o 
  -4  10  15       22.86       20.13      5.80 o 
  -3  10  15       45.19       43.88      7.93 o 
  -2  10  15       47.24       45.16      7.25 o 
  -1  10  15       60.29       64.32      6.77 o 
   0  10  15       66.24       63.95      4.36 o 
   1  10  15       60.34       59.33      6.14 o 
   2  10  15       47.24       46.98      4.77 o 
   3  10  15       44.87       50.36      4.27 o 
   4  10  15       23.30       26.01      3.08 o 
   5  10  15        4.35        5.18      2.34 o 
  -4  11  15        2.30       -1.19      4.17 o 
  -3  11  15       25.54       25.42      6.28 o 
  -2  11  15        6.74       11.08      5.88 o 
  -1  11  15       97.60      107.59      6.29 o 
   0  11  15       33.14       37.63      5.08 o 
   1  11  15       96.20      101.03      4.61 o 
   2  11  15        7.07        7.65      3.85 o 
   3  11  15       26.13       26.09      3.34 o 
   4  11  15        2.28        2.97      3.13 o 
  -3  12  15        0.19       -0.62      3.61 o 
  -2  12  15       31.69       32.79      4.60 o 
  -1  12  15       68.48       72.10      4.37 o 
   0  12  15       23.05       21.15      4.98 o 
   1  12  15       68.95       70.66      5.31 o 
   2  12  15       31.67       34.82      4.44 o 
   3  12  15        0.18       -0.74      3.10 o 
  -2  13  15       12.95        9.43      2.37 o 
  -1  13  15       12.29       16.47      3.15 o 
   0  13  15       14.25       11.98      3.64 o 
   1  13  15       12.61       13.43      3.24 o 
   2  13  15       12.75       10.20      2.45 o 
   0   0  16      148.83      145.22     20.89 o 
   1   0  16        8.36       14.16      4.30 o 
   2   0  16     1469.93     1367.54     13.01 o 
   3   0  16        1.83        3.79      2.54 o 
   4   0  16      149.85      133.85      6.39 o 
   5   0  16        0.20        1.57      4.29 o 
   6   0  16        1.05        1.16      4.09 o 
   7   0  16       61.45       74.27      5.47 o 
  -7   1  16       21.71       22.67      3.78 o 
  -6   1  16       20.03       24.42      7.59 o 
  -5   1  16       49.10       46.78      4.34 o 
  -4   1  16       55.80       43.60      3.29 o 
  -3   1  16       21.05       17.42      2.64 o 
  -2   1  16      180.83      169.54      8.77 o 
  -1   1  16      780.88      713.44     28.70 o 
   0   1  16       17.96        9.98      4.28 o 
   1   1  16      781.03      700.17     26.52 o 
   2   1  16      179.16      174.78      8.74 o 
   3   1  16       20.57       19.91      3.28 o 
   4   1  16       55.67       48.04      4.56 o 
   5   1  16       49.77       51.96      4.76 o 
   6   1  16       20.19       24.33      4.53 o 
   7   1  16       20.92       19.18      5.13 o 
  -7   2  16       23.13       19.61      2.41 o 
  -6   2  16       21.99       21.14      7.18 o 
  -5   2  16        1.17        2.80      3.87 o 
  -4   2  16      207.47      215.29      7.94 o 
  -3   2  16      439.12      415.53      6.90 o 
  -2   2  16      475.05      460.27     15.06 o 
  -1   2  16       55.11       50.67      4.59 o 
   0   2  16      888.95      809.06      8.81 o 
   1   2  16       55.12       55.13      7.38 o 
   2   2  16      478.73      456.49      9.15 o 
   3   2  16      438.08      426.30      8.44 o 
   4   2  16      208.76      206.29      6.05 o 
   5   2  16        1.10        3.04      4.61 o 
   6   2  16       21.90       24.26      4.51 o 
   7   2  16       23.38       25.33      4.74 o 
  -7   3  16        0.35        1.65      4.37 o 
  -6   3  16       64.29       71.96      7.72 o 
  -5   3  16       58.39       58.21      4.42 o 
  -4   3  16      428.56      412.46      7.19 o 
  -3   3  16      294.55      270.25      6.39 o 
  -2   3  16      436.03      448.01      6.52 o 
  -1   3  16      184.70      205.80      5.39 o 
   0   3  16      187.95      201.92     16.59 o 
   1   3  16      183.47      192.66      9.36 o 
   3   3  16      295.46      273.17     10.56 o 
   4   3  16      432.42      424.26     17.53 o 
   5   3  16       59.00       56.27      4.92 o 
   6   3  16       64.12       64.02      4.70 o 
   7   3  16        0.35        1.53      4.14 o 
  -7   4  16       18.30       19.08      3.90 o 
  -6   4  16       12.91       17.09      7.21 o 
  -5   4  16      202.91      217.97      5.70 o 
  -4   4  16       24.07       26.21      4.84 o 
  -3   4  16       46.60       51.38      5.13 o 
  -2   4  16      167.62      164.59      4.49 o 
  -1   4  16      220.83      186.31      5.57 o 
   0   4  16      663.25      724.28     11.90 o 
   1   4  16      221.64      193.87     11.73 o 
   2   4  16      166.11      151.23      5.94 o 
   3   4  16       46.41       52.41      5.88 o 
   4   4  16       24.41       32.41      3.64 o 
   5   4  16      202.68      196.93      5.89 o 
   6   4  16       12.74       12.51      4.00 o 
   7   4  16       18.54       20.03      3.59 o 
  -6   5  16        0.20        1.75      6.22 o 
  -5   5  16       15.96       25.83      4.32 o 
  -4   5  16       54.06       51.41      5.39 o 
  -3   5  16      124.09      110.02      5.70 o 
  -2   5  16      478.27      423.93      7.44 o 
  -1   5  16      376.25      367.14      7.26 o 
   0   5  16        2.88        1.32      4.39 o 
   1   5  16      375.11      372.67     11.54 o 
   2   5  16      477.68      425.68     11.48 o 
   3   5  16      123.37      119.54      5.55 o 
   4   5  16       53.39       52.14      3.83 o 
   5   5  16       15.75       18.42      4.32 o 
   6   5  16        0.25       -1.20      3.44 o 
  -6   6  16       12.01       11.95      5.13 o 
  -5   6  16       12.72       12.35      4.17 o 
  -4   6  16       77.42       67.52      5.58 o 
  -3   6  16       66.87       63.51      5.57 o 
  -2   6  16      182.06      184.43      6.61 o 
  -1   6  16      508.58      486.56     14.60 o 
   0   6  16        0.18       -1.21      4.62 o 
   1   6  16      506.73      508.48     12.99 o 
   2   6  16      179.17      192.07      6.86 o 
   3   6  16       66.91       74.79      3.86 o 
   4   6  16       76.25       69.07      3.11 o 
   5   6  16       13.15       16.00      2.78 o 
   6   6  16       11.77       12.98      2.85 o 
  -6   7  16        5.52        7.63      4.30 o 
  -5   7  16       18.22       20.90      4.13 o 
  -4   7  16       32.29       27.76      5.45 o 
  -3   7  16      194.53      177.53      6.57 o 
  -2   7  16       13.51        7.16      5.13 o 
  -1   7  16       19.44       20.85      4.38 o 
   0   7  16      254.41      233.84      6.31 o 
   1   7  16       19.22       17.91      8.93 o 
   2   7  16       13.06       13.90      3.48 o 
   3   7  16      193.81      187.53      4.68 o 
   4   7  16       32.20       30.52      3.24 o 
   5   7  16       17.72       23.04      2.52 o 
   6   7  16        5.55        5.96      2.87 o 
  -5   8  16        0.62        2.56      3.53 o 
  -4   8  16       42.55       43.10      5.19 o 
  -3   8  16       11.59       10.53      5.41 o 
  -2   8  16      141.67      145.31      9.01 o 
  -1   8  16       86.14       77.99      7.96 o 
   0   8  16       80.62       85.88      7.53 o 
   1   8  16       85.95       79.93      9.12 o 
   2   8  16      140.95      137.14      4.40 o 
   3   8  16       12.32       14.17      3.33 o 
   4   8  16       42.11       43.62      3.07 o 
   5   8  16        0.55        1.03      2.03 o 
  -5   9  16       57.64       57.86      3.83 o 
  -4   9  16       16.12       23.77      6.12 o 
  -3   9  16       65.72       57.67      7.89 o 
  -2   9  16       15.95       14.79      7.49 o 
  -1   9  16       91.65       85.71      4.97 o 
   0   9  16       76.62      100.83      7.51 o 
   1   9  16       91.71       92.88      4.00 o 
   2   9  16       16.43       11.79      3.21 o 
   3   9  16       65.96       71.43      3.39 o 
   4   9  16       15.84       20.60      5.80 o 
   5   9  16       56.88       53.24      3.08 o 
  -4  10  16        1.21        0.94      4.94 o 
  -3  10  16       44.91       40.74      6.76 o 
  -2  10  16       24.57       24.47      6.94 o 
  -1  10  16       73.25       80.30      6.62 o 
   0  10  16      114.50      117.60     16.06 o 
   1  10  16       73.73       75.34      4.63 o 
   2  10  16       24.49       24.98      4.36 o 
   3  10  16       45.44       45.47      3.74 o 
   4  10  16        1.07        1.09      3.39 o 
  -4  11  16       20.56       18.73      3.26 o 
  -3  11  16        9.42       12.73      5.31 o 
  -2  11  16        3.43        0.49      5.29 o 
  -1  11  16        5.78        3.61      4.88 o 
   0  11  16       88.63       90.69      3.95 o 
   1  11  16        5.82        4.78      3.45 o 
   2  11  16        3.59        6.82      3.54 o 
   3  11  16        9.36        8.58      3.87 o 
  -2  12  16       10.07        9.10      3.40 o 
  -1  12  16       53.36       65.72      4.76 o 
   0  12  16        7.58       16.21      4.25 o 
   1  12  16       53.71       63.47      4.77 o 
   2  12  16       10.44       13.11      3.51 o 
   0  13  16       11.38       12.34      2.58 o 
   1   0  17      209.59      166.77      6.19 o 
   2   0  17      785.83      718.58      8.06 o 
   3   0  17      224.48      205.85      3.87 o 
   4   0  17       13.91       12.60      3.03 o 
   5   0  17        0.49        1.00      4.13 o 
   6   0  17        0.26       -0.95      6.26 o 
   7   0  17        0.42        1.66      4.06 o 
  -7   1  17       17.22       16.63      3.69 o 
  -6   1  17       36.24       38.47      6.86 o 
  -5   1  17       72.14       74.04      4.61 o 
  -4   1  17       21.36       22.68      3.20 o 
  -3   1  17      233.77      213.20      5.30 o 
  -2   1  17       95.67      104.24      3.29 o 
  -1   1  17       71.25       66.71      5.34 o 
   0   1  17      199.66      190.57      7.45 o 
   1   1  17       70.82       59.29      4.99 o 
   2   1  17       96.11       96.01      4.75 o 
   3   1  17      234.99      205.56      8.25 o 
   4   1  17       22.45       21.17      4.10 o 
   5   1  17       71.78       73.25      5.00 o 
   6   1  17       36.09       38.73      4.29 o 
   7   1  17       16.95       20.28      4.21 o 
  -7   2  17        2.80        3.21      3.91 o 
  -6   2  17       17.80       21.77      6.77 o 
  -5   2  17       41.01       41.85      4.14 o 
  -4   2  17        8.16       11.26      3.02 o 
  -3   2  17      200.44      193.41      5.80 o 
  -2   2  17      262.59      268.92      5.47 o 
  -1   2  17      131.62      126.23      5.61 o 
   0   2  17       68.13       65.00      5.32 o 
   1   2  17      133.34      117.47      8.25 o 
   2   2  17      261.89      247.00      6.13 o 
   3   2  17      199.76      197.76      5.91 o 
   4   2  17        7.41       10.81      4.39 o 
   5   2  17       41.44       45.55      5.00 o 
   6   2  17       17.68       19.96      4.06 o 
   7   2  17        2.83        4.10      3.61 o 
  -7   3  17       21.79       22.05      3.59 o 
  -6   3  17        0.92       -1.94      6.30 o 
  -5   3  17       79.64       75.62      4.46 o 
  -4   3  17       38.28       31.35      4.69 o 
  -3   3  17      291.22      276.45     13.79 o 
  -2   3  17       77.29       88.57      3.98 o 
  -1   3  17      403.08      386.67      6.79 o 
   0   3  17       41.60       40.02      4.40 o 
   1   3  17      402.84      389.05     14.15 o 
   2   3  17       77.07       78.53      5.43 o 
   3   3  17      292.81      276.41      9.80 o 
   4   3  17       38.66       33.56      3.57 o 
   5   3  17       79.94       75.98      5.05 o 
   6   3  17        0.96        0.43      3.82 o 
   7   3  17       21.66       28.04      3.36 o 
  -6   4  17       61.10       75.23      6.98 o 
  -5   4  17       14.46       15.25      4.00 o 
  -4   4  17        7.13        7.03      4.76 o 
  -3   4  17       65.69       65.39      6.06 o 
  -2   4  17      238.07      246.57      8.01 o 
  -1   4  17      114.07      103.52      5.39 o 
   0   4  17        8.55        9.17      4.55 o 
   1   4  17      114.65      110.07      5.25 o 
   2   4  17      239.57      237.30      6.74 o 
   3   4  17       66.04       65.82      8.41 o 
   4   4  17        7.26       10.80      3.45 o 
   5   4  17       14.66       13.03      4.31 o 
   6   4  17       61.68       75.97      4.15 o 
  -6   5  17       18.79       28.53      5.62 o 
  -5   5  17       23.48       24.36      4.18 o 
  -4   5  17       10.50       12.09      4.64 o 
  -3   5  17      178.83      181.10      6.42 o 
  -2   5  17       76.89       79.54      4.05 o 
  -1   5  17      112.87      109.23      4.26 o 
   0   5  17      235.98      209.55      6.09 o 
   1   5  17      112.92      108.25      5.12 o 
   2   5  17       76.55       70.35      5.64 o 
   3   5  17      179.52      171.58      7.46 o 
   4   5  17       11.04       10.58      3.41 o 
   5   5  17       24.16       22.15      4.06 o 
   6   5  17       18.78       24.68      3.15 o 
  -6   6  17       13.40       15.80      4.61 o 
  -5   6  17       11.77       15.55      3.99 o 
  -4   6  17        6.90       10.27      4.98 o 
  -3   6  17       80.70       71.77      5.73 o 
  -2   6  17       73.71       71.32      5.36 o 
  -1   6  17      231.51      204.24      4.95 o 
   0   6  17      361.33      343.06      6.95 o 
   1   6  17      229.50      206.12     10.77 o 
   2   6  17       74.29       72.16      5.61 o 
   3   6  17       80.65       70.46      5.18 o 
   4   6  17        6.83        9.67      4.38 o 
   5   6  17       11.48       15.86      3.46 o 
   6   6  17       13.09       12.55      3.20 o 
  -5   7  17       30.94       36.20      3.75 o 
  -4   7  17       13.95       16.73      4.71 o 
  -3   7  17       10.04        9.59      5.36 o 
  -2   7  17      197.55      209.21      6.90 o 
  -1   7  17      139.09      127.47      7.32 o 
   0   7  17      282.22      275.77      6.47 o 
   1   7  17      138.64      134.70      6.75 o 
   2   7  17      197.20      221.45     11.86 o 
   3   7  17        9.82       11.23      3.29 o 
   4   7  17       13.88       14.40      2.93 o 
   5   7  17       31.14       38.46      4.46 o 
  -5   8  17       20.10       18.10      3.79 o 
  -4   8  17       14.15        9.20      4.68 o 
  -3   8  17      115.54      109.42      8.55 o 
  -2   8  17       71.61       70.17      8.06 o 
  -1   8  17        2.79        6.71      4.13 o 
   0   8  17      434.34      443.87     17.94 o 
   1   8  17        2.54        4.67      3.44 o 
   2   8  17       71.15       67.47      3.87 o 
   3   8  17      114.08      123.53      3.98 o 
   4   8  17       13.54       10.63      2.54 o 
   5   8  17       19.92       16.56      2.79 o 
  -4   9  17        9.60       14.72      5.38 o 
  -3   9  17      141.19      165.51      8.57 o 
  -2   9  17        5.58        9.67      7.42 o 
  -1   9  17       53.38       58.65      4.16 o 
   0   9  17       35.70       30.68      4.24 o 
   1   9  17       52.88       56.42      3.66 o 
   2   9  17        5.39        4.99      3.04 o 
   3   9  17      140.92      171.12      4.32 o 
   4   9  17        9.39        3.13      4.16 o 
  -4  10  17       14.84       21.09      4.08 o 
  -3  10  17       22.91       31.15      5.98 o 
  -2  10  17       54.81       54.84      6.58 o 
  -1  10  17       43.28       37.55      5.78 o 
   0  10  17       21.98       23.25      2.88 o 
   1  10  17       42.07       33.88      2.81 o 
   2  10  17       53.88       57.17      4.08 o 
   3  10  17       22.84       28.46      3.33 o 
   4  10  17       14.91       14.85      2.67 o 
  -3  11  17        6.53        4.02      3.87 o 
  -2  11  17        0.86        3.36      4.58 o 
  -1  11  17       28.83       20.83      3.71 o 
   0  11  17        1.63        2.72      4.69 o 
   1  11  17       28.92       27.78      3.32 o 
   2  11  17        0.86        1.79      3.94 o 
   3  11  17        6.33        6.40      2.90 o 
  -2  12  17       18.02       17.13      2.71 o 
  -1  12  17       10.51       12.73      3.42 o 
   0  12  17        1.22        0.21      3.47 o 
   1  12  17       10.13        8.85      3.38 o 
   2  12  17       17.99       17.47      2.56 o 
   0   0  18      189.08      181.09      9.46 o 
   1   0  18      113.72      104.45      5.80 o 
   2   0  18     1244.42     1164.24     19.15 o 
   3   0  18      722.16      713.48     23.44 o 
   4   0  18      648.97      638.61      7.68 o 
   5   0  18        8.97        8.99      4.20 o 
   6   0  18        0.00       -2.11      5.78 o 
   7   0  18        0.24        1.54      3.11 o 
  -7   1  18       18.19       20.94      3.23 o 
  -6   1  18        8.35        7.65      6.34 o 
  -5   1  18      108.73      108.78      4.71 o 
  -4   1  18       61.11       57.40      3.43 o 
  -3   1  18      126.22      125.01      3.75 o 
  -2   1  18      368.69      350.80      5.56 o 
  -1   1  18      181.94      141.39      5.85 o 
   0   1  18      110.97      110.67      6.16 o 
   1   1  18      184.47      140.40      5.95 o 
   2   1  18      369.79      332.82     17.58 o 
   3   1  18      126.72      113.44      4.28 o 
   4   1  18       61.59       64.78      4.92 o 
   5   1  18      108.60      106.85      5.07 o 
   6   1  18        7.98        8.32      3.59 o 
   7   1  18       18.69       21.99      3.26 o 
  -7   2  18        6.57        4.92      2.74 o 
  -6   2  18        1.79        2.23      6.28 o 
  -5   2  18        0.38       -1.41      3.44 o 
  -4   2  18      115.28      121.09      4.53 o 
  -3   2  18      394.42      386.71     14.46 o 
  -2   2  18      252.66      253.85      9.49 o 
  -1   2  18        2.84        4.22      4.01 o 
   0   2  18        0.82        0.40      6.96 o 
   1   2  18        3.10        3.06      8.06 o 
   2   2  18      251.98      244.05      6.65 o 
   3   2  18      395.21      394.70     10.36 o 
   4   2  18      114.97      118.49      5.18 o 
   5   2  18        0.39        0.26      4.34 o 
   6   2  18        1.78        1.57      3.63 o 
  -6   3  18        3.48        2.71      6.03 o 
  -5   3  18       76.16       77.87      4.28 o 
  -4   3  18      123.82      110.10      5.37 o 
  -3   3  18        9.43        7.30      4.46 o 
  -2   3  18       24.75       31.50      3.70 o 
  -1   3  18       17.89       14.44      4.77 o 
   0   3  18       35.15       31.05      5.08 o 
   1   3  18       18.02       16.12      4.54 o 
   2   3  18       24.59       25.22      4.75 o 
   3   3  18        9.16        5.80      4.77 o 
   4   3  18      124.62      125.13      5.15 o 
   5   3  18       75.91       71.14      4.80 o 
   6   3  18        3.44        3.11      3.37 o 
  -6   4  18       19.43       21.03      5.68 o 
  -5   4  18       16.33       15.56      3.69 o 
  -4   4  18       45.95       42.44      4.91 o 
  -3   4  18       44.78       38.84      4.94 o 
  -2   4  18       37.33       31.78      3.73 o 
  -1   4  18      378.37      323.79      7.42 o 
   0   4  18      667.43      610.55     10.21 o 
   1   4  18      376.48      344.08     15.26 o 
   2   4  18       37.65       27.74      5.15 o 
   3   4  18       46.06       46.34      8.05 o 
   4   4  18       46.06       44.51      4.56 o 
   5   4  18       15.88       15.19      3.98 o 
   6   4  18       19.27       20.46      2.93 o 
  -6   5  18       43.22       46.76      5.29 o 
  -5   5  18        6.98        3.43      3.70 o 
  -4   5  18        8.10        8.52      4.56 o 
  -3   5  18       10.79       10.95      4.97 o 
  -2   5  18       24.66       22.55      3.62 o 
  -1   5  18      235.38      198.84      6.13 o 
   0   5  18      106.48       96.05      5.54 o 
   1   5  18      236.18      201.24     10.46 o 
   2   5  18       23.91       23.06      5.39 o 
   3   5  18       10.82       10.61      4.93 o 
   4   5  18        7.94        9.40      4.26 o 
   5   5  18        7.09        6.35      3.55 o 
   6   5  18       43.19       45.75      2.66 o 
  -6   6  18      113.32      136.39      4.93 o 
  -5   6  18       77.85       84.74      4.03 o 
  -4   6  18      115.72      125.51      5.72 o 
  -3   6  18       66.53       71.93      5.78 o 
  -2   6  18        5.60        2.32      5.11 o 
  -1   6  18       53.75       49.18      4.83 o 
   0   6  18      259.89      247.82      6.33 o 
   1   6  18       54.03       46.94      8.56 o 
   2   6  18        5.86        3.48      5.01 o 
   3   6  18       65.76       61.06      5.17 o 
   4   6  18      116.63      121.71      4.97 o 
   5   6  18       77.01       88.26      5.83 o 
  -5   7  18       11.12       11.52      3.07 o 
  -4   7  18       32.67       36.29      4.75 o 
  -3   7  18        4.71        2.27      5.32 o 
  -2   7  18       14.86       14.29      7.63 o 
  -1   7  18       40.15       34.60      4.65 o 
   0   7  18        0.38        2.80      4.50 o 
   1   7  18       40.20       38.80      4.42 o 
   2   7  18       15.00       16.08      3.36 o 
   3   7  18        4.72        2.46      4.43 o 
   4   7  18       32.32       36.39      3.77 o 
   5   7  18       10.80       13.68      3.80 o 
  -5   8  18        3.82        3.39      2.80 o 
  -4   8  18        8.66       13.27      5.87 o 
  -3   8  18       66.25       71.28      8.03 o 
  -2   8  18       11.02       16.31      7.14 o 
  -1   8  18        8.18        5.55      3.95 o 
   0   8  18        0.22        2.25      4.23 o 
   1   8  18        7.78        8.33      3.39 o 
   2   8  18       11.21       13.63      3.18 o 
   3   8  18       66.00       77.33      3.38 o 
   4   8  18        8.50       10.53      2.18 o 
  -4   9  18       20.56       18.87      5.00 o 
  -3   9  18        5.17        4.86      6.48 o 
  -2   9  18        6.34        1.32      6.91 o 
  -1   9  18        7.27        6.85      5.90 o 
   0   9  18       27.44       32.29      3.94 o 
   1   9  18        7.21        6.43      3.06 o 
   2   9  18        6.35        5.20      2.84 o 
   3   9  18        5.17        5.97      2.44 o 
   4   9  18       20.99       16.43      2.55 o 
  -4  10  18       31.58       32.44      3.13 o 
  -3  10  18       70.46       87.79      5.66 o 
  -2  10  18        0.28        0.36      5.53 o 
  -1  10  18      124.67      140.29      6.17 o 
   0  10  18        4.34        6.76      2.53 o 
   1  10  18      123.88      136.50      4.44 o 
   2  10  18        0.30        0.98      3.08 o 
   3  10  18       70.39       74.41      3.65 o 
  -3  11  18       55.65       49.88      3.22 o 
  -2  11  18        7.20        8.99      3.66 o 
  -1  11  18        0.13        2.19      2.44 o 
   0  11  18       38.57       45.33      4.37 o 
   1  11  18        0.16        1.52      3.64 o 
   2  11  18        7.43        6.75      2.97 o 
   0  12  18       12.44       10.73      2.50 o 
   1   0  19      542.41      517.68      8.60 o 
   2   0  19      317.97      278.72      6.16 o 
   3   0  19      360.03      316.56      6.07 o 
   4   0  19        6.51        9.11      3.05 o 
   5   0  19        0.01        1.95      3.66 o 
   6   0  19        3.62        1.33      5.01 o 
  -6   1  19       96.33      119.80      6.60 o 
  -5   1  19       18.96       20.76      3.65 o 
  -4   1  19      139.93      144.56      3.94 o 
  -3   1  19       96.05       99.72      3.31 o 
  -2   1  19       27.87       27.54      3.04 o 
  -1   1  19      192.19      205.42      8.61 o 
   0   1  19        0.86        0.89      5.95 o 
   1   1  19      192.99      193.96      9.70 o 
   2   1  19       28.00       30.31      4.59 o 
   3   1  19       96.38       85.52      3.90 o 
   4   1  19      141.85      142.84      8.48 o 
   5   1  19       19.13       18.77      3.99 o 
   6   1  19       96.53      115.25      6.04 o 
  -6   2  19        0.46        1.42      5.22 o 
  -5   2  19       30.25       37.32      7.13 o 
  -4   2  19       56.98       55.67      4.61 o 
  -3   2  19       63.11       63.58      4.96 o 
  -2   2  19      224.60      216.71      9.03 o 
  -1   2  19      112.35      105.15      6.19 o 
   0   2  19       56.19       38.70      7.84 o 
   1   2  19      112.80      114.06      9.80 o 
   2   2  19      226.69      213.31      9.13 o 
   3   2  19       62.34       52.82      3.62 o 
   4   2  19       56.77       63.37      6.80 o 
   5   2  19       29.96       27.41      4.06 o 
   6   2  19        0.46        0.49      3.03 o 
  -6   3  19       14.44       21.09      5.28 o 
  -5   3  19        1.78        3.39      3.26 o 
  -4   3  19        0.24        1.15      4.33 o 
  -3   3  19       30.16       32.41      4.57 o 
  -2   3  19       14.79       14.87      4.30 o 
  -1   3  19      107.55       82.10      7.70 o 
   0   3  19       10.93       18.34      4.94 o 
   1   3  19      107.56       88.41      6.44 o 
   2   3  19       14.73       14.46      4.91 o 
   3   3  19       30.04       28.68      4.71 o 
   4   3  19        0.19        1.79      3.95 o 
   5   3  19        1.78        4.82      3.88 o 
   6   3  19       14.99       20.36      2.94 o 
  -6   4  19       15.70       18.92      4.64 o 
  -5   4  19        5.42        8.08      3.35 o 
  -4   4  19       21.24       24.39      4.62 o 
  -3   4  19        2.42        2.58      4.56 o 
  -2   4  19       48.23       43.10      3.74 o 
  -1   4  19      231.09      211.80      9.12 o 
   0   4  19      130.57      115.46      5.62 o 
   1   4  19      232.71      225.28     10.95 o 
   2   4  19       48.86       40.55      5.55 o 
   3   4  19        2.31        0.72      4.58 o 
   4   4  19       21.50       24.85      4.39 o 
   5   4  19        5.45        5.05      3.55 o 
   6   4  19       16.01       17.95      3.08 o 
  -6   5  19        6.74        8.88      3.75 o 
  -5   5  19       14.05       15.92      3.38 o 
  -4   5  19       78.43       73.38      4.85 o 
  -3   5  19       14.15       12.32      5.06 o 
  -2   5  19       15.69       21.34      3.55 o 
  -1   5  19       12.67       12.17      4.65 o 
   0   5  19       33.81       39.08      4.97 o 
   1   5  19       12.20       19.90      4.73 o 
   2   5  19       15.55       12.45      5.08 o 
   3   5  19       14.26       11.54      4.98 o 
   4   5  19       78.50       84.21      4.72 o 
   5   5  19       13.96       15.94      5.26 o 
  -5   6  19       44.12       45.41      5.93 o 
  -4   6  19       59.18       64.28      4.91 o 
  -3   6  19        8.07        5.81      5.10 o 
  -2   6  19       21.46       19.79      5.02 o 
  -1   6  19      113.53      107.05      5.32 o 
   0   6  19      269.27      258.29      6.38 o 
   1   6  19      112.09      101.68      8.68 o 
   2   6  19       20.86       17.30      5.26 o 
   3   6  19        8.15       10.12      4.70 o 
   4   6  19       59.08       65.77      4.19 o 
   5   6  19       43.94       53.71      5.05 o 
  -5   7  19       23.18       26.58      3.10 o 
  -4   7  19        7.53        6.20      4.07 o 
  -3   7  19       61.59       69.80      5.50 o 
  -2   7  19       17.05       16.83      7.64 o 
  -1   7  19        6.99        4.77      4.33 o 
   0   7  19        0.26        3.46      4.41 o 
   1   7  19        6.83       11.82      4.95 o 
   2   7  19       17.18       17.61      4.70 o 
   3   7  19       61.65       69.56      4.97 o 
   4   7  19        7.36        8.05      3.35 o 
   5   7  19       23.05       31.41      3.24 o 
  -4   8  19       71.15       79.14      5.43 o 
  -3   8  19       28.91       29.24      6.71 o 
  -2   8  19        4.91       10.98      6.77 o 
  -1   8  19       17.20       17.21      3.78 o 
   0   8  19       11.50       18.32      3.14 o 
   1   8  19       16.81       20.46      3.20 o 
   2   8  19        5.16        7.31      2.94 o 
   3   8  19       28.92       31.56      3.87 o 
   4   8  19       71.35       72.21      4.19 o 
  -4   9  19       11.11       13.36      3.79 o 
  -3   9  19       20.98       22.37      5.85 o 
  -2   9  19       46.62       51.27      6.44 o 
  -1   9  19        8.98       13.63      5.52 o 
   0   9  19        1.62        2.95      2.34 o 
   1   9  19        8.63        9.67      2.86 o 
   2   9  19       45.94       52.85      3.23 o 
   3   9  19       21.62       21.93      2.06 o 
  -3  10  19       10.00        9.60      3.89 o 
  -2  10  19        6.06        4.59      4.70 o 
  -1  10  19        4.72        4.98      1.98 o 
   0  10  19        7.72        6.40      2.44 o 
   1  10  19        4.62        2.49      1.75 o 
   2  10  19        6.59        7.12      2.85 o 
  -1  11  19        4.70        6.00      2.79 o 
   0  11  19       95.78       94.42      3.77 o 
   1  11  19        4.55        4.96      2.65 o 
   0   0  20      292.07      289.61     10.99 o 
   1   0  20        5.33        3.93      3.69 o 
   2   0  20       26.22       36.84      3.68 o 
   3   0  20       12.47       12.14      3.25 o 
   4   0  20        7.15        8.78      2.95 o 
   5   0  20       11.36       18.07      3.49 o 
   6   0  20       15.57       19.56      4.32 o 
  -6   1  20        4.25        5.96      4.28 o 
  -5   1  20       10.63       11.40      3.14 o 
  -4   1  20       45.98       49.27      3.18 o 
  -3   1  20       29.81       25.96      3.82 o 
  -2   1  20       85.65       94.06      7.67 o 
  -1   1  20       68.30       67.79      5.83 o 
   0   1  20       77.47       64.73      7.76 o 
   1   1  20       68.11       69.71      8.90 o 
   2   1  20       85.83       80.21      5.03 o 
   3   1  20       29.89       20.74      3.45 o 
   4   1  20       46.02       47.68      3.18 o 
   5   1  20       10.60       15.71      3.62 o 
   6   1  20        4.45       11.33      3.92 o 
  -6   2  20       15.23       19.80      4.38 o 
  -5   2  20        7.90       12.70      5.69 o 
  -4   2  20      108.55      100.28      8.43 o 
  -3   2  20       78.99       86.99     11.43 o 
  -2   2  20       28.97       22.28      4.81 o 
  -1   2  20       81.02       79.02      5.41 o 
   0   2  20      342.02      288.76     15.65 o 
   1   2  20       79.95       80.47      5.37 o 
   2   2  20       28.83       19.67      4.88 o 
   3   2  20       79.86       82.58      3.94 o 
   4   2  20      109.77      110.99      7.05 o 
   5   2  20        7.95       11.32      3.49 o 
   6   2  20       15.26       20.81      3.46 o 
  -6   3  20        0.23       -0.78      3.67 o 
  -5   3  20        6.05        1.87      4.67 o 
  -4   3  20       29.22       31.48      4.29 o 
  -3   3  20       22.06       22.58      4.56 o 
  -2   3  20      129.11      135.99      7.89 o 
  -1   3  20      296.19      274.68      6.68 o 
   0   3  20        4.15        1.49      4.73 o 
   1   3  20      295.29      279.37      6.63 o 
   2   3  20      130.31      113.14      5.65 o 
   3   3  20       22.11       21.05      3.52 o 
   4   3  20       29.51       33.15      4.07 o 
   5   3  20        6.06        6.67      3.26 o 
  -6   4  20       22.43       33.13      3.49 o 
  -5   4  20       35.76       40.44      4.85 o 
  -4   4  20       47.34       43.16      5.39 o 
  -3   4  20        0.31       -0.61      4.57 o 
  -2   4  20       22.77       25.24      4.34 o 
  -1   4  20      249.61      236.52      8.81 o 
   0   4  20      932.39      838.38     18.74 o 
   1   4  20      252.06      258.14      6.46 o 
   2   4  20       23.48       21.07      5.05 o 
   3   4  20        0.39       -1.01      4.79 o 
   4   4  20       47.69       42.17      4.07 o 
   5   4  20       35.44       39.57      5.76 o 
  -5   5  20        4.01        3.81      2.63 o 
  -4   5  20       31.68       42.79      4.43 o 
  -3   5  20        9.02        8.59      4.53 o 
  -2   5  20       18.97       16.04      5.05 o 
  -1   5  20      254.20      252.33      7.48 o 
   0   5  20       28.19       24.85      4.78 o 
   1   5  20      253.11      268.28     16.20 o 
   2   5  20       19.27       13.20      5.10 o 
   3   5  20        9.21        8.92      4.93 o 
   4   5  20       31.41       42.08      3.96 o 
   5   5  20        4.01        4.07      4.42 o 
  -5   6  20       24.27       23.52      2.37 o 
  -4   6  20        0.90        1.44      3.77 o 
  -3   6  20       57.26       62.39      5.01 o 
  -2   6  20       67.32       61.06      7.69 o 
  -1   6  20       29.14       31.91      4.53 o 
   0   6  20      105.20       85.11      4.98 o 
   1   6  20       29.14       32.06      5.26 o 
   2   6  20       68.77       60.19      5.56 o 
   3   6  20       56.51       64.64      4.97 o 
   4   6  20        0.87        4.28      3.36 o 
   5   6  20       24.79       28.52      3.80 o 
  -4   7  20       59.50       60.62      5.32 o 
  -3   7  20       52.68       55.38      7.04 o 
  -2   7  20      136.18      130.00      8.52 o 
  -1   7  20       43.36       42.68      4.21 o 
   0   7  20        2.96        6.50      4.24 o 
   1   7  20       43.66       44.87      5.24 o 
   2   7  20      136.42      131.79      5.37 o 
   3   7  20       53.02       54.64      4.45 o 
   4   7  20       59.38       72.37      4.99 o 
  -4   8  20       46.18       48.08      4.20 o 
  -3   8  20       14.48        9.43      6.11 o 
  -2   8  20       35.07       41.29      6.75 o 
  -1   8  20       15.07       17.32      3.45 o 
   0   8  20        3.11        6.40      3.59 o 
   1   8  20       15.04       20.31      4.31 o 
   2   8  20       34.87       32.14      4.18 o 
   3   8  20       14.11       12.15      3.30 o 
   4   8  20       46.99       47.08      3.26 o 
  -3   9  20       12.55       13.94      4.87 o 
  -2   9  20       42.38       46.13      5.85 o 
  -1   9  20       16.37       23.49      2.98 o 
   0   9  20        0.57       -0.81      2.37 o 
   1   9  20       16.10       24.10      2.53 o 
   2   9  20       42.60       44.01      4.33 o 
   3   9  20       12.87       11.59      2.56 o 
  -3  10  20      102.50       81.81      3.25 o 
  -2  10  20        3.51        2.84      3.51 o 
  -1  10  20       10.69       10.39      1.63 o 
   0  10  20        0.01       -0.34      1.74 o 
   1  10  20       10.52        3.60      3.34 o 
   1   0  21      207.02      199.39      5.99 o 
   2   0  21        2.49        5.22      3.41 o 
   3   0  21       44.22       42.04      3.41 o 
   4   0  21        0.23        0.24      3.09 o 
   5   0  21        6.32        5.84      2.63 o 
  -5   1  21       19.79       18.25      4.32 o 
  -4   1  21       23.98       24.99      2.75 o 
  -3   1  21        7.80        8.76      4.14 o 
  -2   1  21       69.87       58.00      7.48 o 
  -1   1  21       58.01       48.44      4.44 o 
   0   1  21        3.87        4.47      8.05 o 
   1   1  21       57.81       46.88      4.87 o 
   2   1  21       69.64       49.10      4.70 o 
   3   1  21        7.27        5.76      3.31 o 
   4   1  21       24.15       24.01      3.27 o 
   5   1  21       19.84       24.73      3.70 o 
  -5   2  21        5.77        6.74      4.44 o 
  -4   2  21       32.31       36.48      3.87 o 
  -3   2  21        1.13        1.91      6.06 o 
  -2   2  21       31.04       25.18      7.73 o 
  -1   2  21       12.04        8.78      5.10 o 
   0   2  21       10.35        5.20      5.16 o 
   1   2  21       11.58        9.56      3.70 o 
   2   2  21       30.41       18.83      4.53 o 
   3   2  21        1.13        0.43      3.27 o 
   4   2  21       32.32       32.80      5.82 o 
   5   2  21        5.63        7.06      4.47 o 
  -5   3  21       58.71       68.79      5.39 o 
  -4   3  21        2.21        0.60      3.70 o 
  -3   3  21       37.96       34.34      4.44 o 
  -2   3  21       53.78       61.63      4.88 o 
  -1   3  21      229.29      206.92      6.42 o 
   0   3  21       68.45       59.75      5.30 o 
   1   3  21      229.59      200.78      9.50 o 
   2   3  21       53.97       55.08      5.42 o 
   3   3  21       38.21       31.53      3.47 o 
   4   3  21        2.11        2.16      5.60 o 
   5   3  21       59.09       65.16      5.28 o 
  -5   4  21       94.75      120.00      5.48 o 
  -4   4  21       76.07       78.43      4.28 o 
  -3   4  21        7.19        5.55      4.34 o 
  -2   4  21       27.49       26.38      4.29 o 
  -1   4  21        8.47        7.62      4.69 o 
   0   4  21        1.58       -0.76      4.88 o 
   1   4  21        8.32        4.92      4.46 o 
   2   4  21       27.45       19.10      5.14 o 
   3   4  21        6.99        7.27      3.19 o 
   4   4  21       75.71       82.98      4.05 o 
   5   4  21       94.69      120.67      5.43 o 
  -5   5  21        2.31        0.49      3.76 o 
  -4   5  21        1.04        0.86      3.55 o 
  -3   5  21        4.61        7.20      4.23 o 
  -2   5  21       12.90       14.89      8.02 o 
  -1   5  21        0.92       -0.76      4.42 o 
   0   5  21        9.39       13.39      4.68 o 
   1   5  21        0.82        2.57      3.56 o 
   2   5  21       12.84       15.22      5.04 o 
   3   5  21        4.77        6.75      2.98 o 
   4   5  21        0.99        1.02      5.60 o 
   5   5  21        2.41        1.65      3.53 o 
  -4   6  21        8.68        8.66      4.79 o 
  -3   6  21       11.46        6.55      6.97 o 
  -2   6  21       73.40       68.38      7.83 o 
  -1   6  21       14.52       11.66      4.30 o 
   0   6  21        4.57        5.70      4.21 o 
   1   6  21       14.55       13.38      4.93 o 
   2   6  21       73.98       71.62      5.26 o 
   3   6  21       11.09        9.26      4.25 o 
   4   6  21        8.85       10.71      4.90 o 
   5   6  21        3.88        2.34      2.52 o 
  -4   7  21       44.79       47.85      4.38 o 
  -3   7  21       32.98       39.34      6.13 o 
  -2   7  21        3.93        7.87      6.81 o 
  -1   7  21        1.83        1.76      3.59 o 
   0   7  21        0.50        0.79      3.88 o 
   1   7  21        1.80       -0.48      4.59 o 
   2   7  21        3.79        5.38      4.30 o 
   3   7  21       33.00       39.07      3.72 o 
   4   7  21       44.11       50.52      4.03 o 
  -4   8  21       27.82       25.04      2.96 o 
  -3   8  21        4.94        6.28      4.74 o 
  -2   8  21       20.31       23.73      5.81 o 
  -1   8  21       16.93       15.44      5.52 o 
   0   8  21       15.79       19.45      2.89 o 
   1   8  21       16.29       11.02      3.81 o 
   2   8  21       20.67       18.58      3.47 o 
   3   8  21        4.86        5.26      3.59 o 
  -3   9  21       33.51       36.71      3.60 o 
  -2   9  21       12.53       12.65      4.19 o 
  -1   9  21       19.27       14.90      3.43 o 
   0   9  21        5.61        6.27      4.16 o 
   1   9  21       19.09       18.47      4.11 o 
   2   9  21       12.29       16.67      3.19 o 
   0   0  22       24.37       22.07      8.58 o 
   1   0  22      124.62      135.76      5.16 o 
   2   0  22      170.22      151.22      9.22 o 
   3   0  22       80.96       89.93      5.40 o 
   4   0  22       22.35       21.84      3.01 o 
  -5   1  22       27.90       35.92      3.71 o 
  -4   1  22        4.12        7.69      4.35 o 
  -3   1  22       27.28       19.73      5.86 o 
  -2   1  22      284.41      250.06      9.03 o 
  -1   1  22        0.56        0.45      7.34 o 
   0   1  22       15.14       11.31      5.31 o 
   1   1  22        0.56        1.50      3.58 o 
   2   1  22      283.40      276.72      5.32 o 
   3   1  22       27.20       21.70      3.24 o 
   4   1  22        4.42        5.54      2.82 o 
   5   1  22       27.26       27.51      3.68 o 
  -5   2  22       17.53       19.97      3.69 o 
  -4   2  22       22.89       27.18      4.22 o 
  -3   2  22       16.85       19.97      6.03 o 
  -2   2  22       19.96       24.00      7.68 o 
  -1   2  22       61.26       69.99     12.69 o 
   0   2  22       24.30       25.25      5.26 o 
   1   2  22       62.05       68.08      4.17 o 
   2   2  22       19.66       19.24      4.88 o 
   3   2  22       16.83       16.45      3.18 o 
   4   2  22       22.85       18.97      5.22 o 
   5   2  22       18.00       20.08      3.81 o 
  -5   3  22       17.20       19.80      3.45 o 
  -4   3  22        9.83        9.13      3.29 o 
  -3   3  22       32.53       29.10      6.98 o 
  -2   3  22       38.89       36.74      7.98 o 
  -1   3  22        2.55        3.89      4.65 o 
   0   3  22       45.11       50.77      5.38 o 
   1   3  22        2.53        3.37      3.69 o 
   2   3  22       38.65       40.69      5.06 o 
   3   3  22       32.25       32.15      3.30 o 
   4   3  22       10.15       11.57      5.45 o 
   5   3  22       17.62       22.27      3.76 o 
  -4   4  22       58.73       62.47      3.95 o 
  -3   4  22        4.16        3.44      6.74 o 
  -2   4  22       28.85       28.90      7.33 o 
  -1   4  22       57.92       60.96      5.07 o 
   0   4  22       44.08       41.42      4.91 o 
   1   4  22       57.55       58.50      4.03 o 
   2   4  22       28.97       27.50      4.97 o 
   3   4  22        3.84        1.80      2.88 o 
   4   4  22       59.04       62.66      5.90 o 
   5   4  22       19.95       19.71      3.55 o 
  -4   5  22       10.99       16.72      4.43 o 
  -3   5  22       27.28       41.54      6.60 o 
  -2   5  22       34.00       34.29      7.94 o 
  -1   5  22      102.58      110.88      5.08 o 
   0   5  22       63.71       71.02      4.81 o 
   1   5  22      102.30      117.43      8.42 o 
   2   5  22       34.80       35.29      4.84 o 
   3   5  22       27.37       32.21      4.13 o 
   4   5  22       10.52       15.76      4.74 o 
   5   5  22       52.13       58.84      3.08 o 
  -4   6  22       52.96       50.93      4.06 o 
  -3   6  22       17.33       15.17      6.07 o 
  -2   6  22        7.01        7.92      6.62 o 
  -1   6  22       20.43       19.32      3.95 o 
   0   6  22       29.37       31.23      4.08 o 
   1   6  22       21.11       22.27      4.69 o 
   2   6  22        6.94        8.14      4.23 o 
   3   6  22       16.92       15.46      3.59 o 
   4   6  22       53.58       60.77      4.59 o 
  -4   7  22        0.73        1.27      2.71 o 
  -3   7  22       34.07       39.81      5.11 o 
  -2   7  22       40.74       41.18      6.33 o 
  -1   7  22        7.11        7.78      3.22 o 
   0   7  22       35.89       34.85      3.10 o 
   1   7  22        7.20        7.84      3.97 o 
   2   7  22       40.47       43.89      3.89 o 
   3   7  22       34.10       39.91      4.67 o 
   4   7  22        0.86        0.98      2.43 o 
  -3   8  22        2.02        2.46      3.57 o 
  -2   8  22       18.12       19.70      4.63 o 
  -1   8  22       10.90       15.50      4.41 o 
   0   8  22        0.47        2.52      2.35 o 
   1   8  22       10.36       11.34      3.29 o 
   2   8  22       18.59       21.80      4.39 o 
   3   8  22        2.08        3.51      2.80 o 
  -2   9  22        0.96        1.44      2.37 o 
  -1   9  22        6.80        6.94      2.18 o 
   0   9  22       14.78       15.79      3.48 o 
   1   9  22        6.61        7.63      3.11 o 
   1   0  23       34.58       25.88      5.43 o 
   2   0  23        1.74       -1.08      3.01 o 
   3   0  23        3.16        0.56      3.18 o 
   4   0  23       89.66      100.01      3.09 o 
  -4   1  23        1.92        2.27      3.68 o 
  -3   1  23       18.64       18.95      5.79 o 
  -2   1  23       25.94       26.61      7.18 o 
  -1   1  23       49.33       53.39      7.76 o 
   0   1  23       58.82       55.81      5.60 o 
   1   1  23       49.48       54.17      3.87 o 
   2   1  23       25.59       29.00      2.93 o 
   3   1  23       18.82       17.76      3.60 o 
   4   1  23        1.99       -1.04      3.40 o 
  -4   2  23        8.15        6.24      3.90 o 
  -3   2  23        4.64        6.73      6.00 o 
  -2   2  23        5.22        6.80      6.73 o 
  -1   2  23       29.20       31.35      6.87 o 
   0   2  23        1.81        3.78      4.90 o 
   1   2  23       29.22       35.77      3.83 o 
   2   2  23        5.52        6.91      3.62 o 
   3   2  23        4.59        5.54      2.83 o 
   4   2  23        8.21        6.07      4.28 o 
   5   2  23       25.12       28.92      2.72 o 
  -4   3  23        2.12        4.10      3.94 o 
  -3   3  23       11.85       14.00      5.71 o 
  -2   3  23        1.22        1.01      6.63 o 
  -1   3  23      117.25      132.31      7.80 o 
   0   3  23       34.01       30.22      4.96 o 
   1   3  23      118.44      133.69      4.37 o 
   2   3  23        1.19        2.13      3.53 o 
   3   3  23       11.48       12.69      2.86 o 
   4   3  23        2.14        5.71      4.51 o 
   5   3  23        9.21       10.88      2.51 o 
  -4   4  23       21.59       22.54      3.91 o 
  -3   4  23       12.70       14.14      5.76 o 
  -2   4  23       14.35       13.02      6.74 o 
  -1   4  23       21.02       24.13      4.40 o 
   0   4  23       33.28       30.30      4.59 o 
   1   4  23       21.08       27.40      3.59 o 
   2   4  23       14.98       14.05      4.50 o 
   3   4  23       12.83       10.66      2.61 o 
   4   4  23       21.81       31.54      4.48 o 
  -4   5  23       10.70       10.32      3.33 o 
  -3   5  23       21.95       22.84      5.56 o 
  -2   5  23        2.28        4.09      6.07 o 
  -1   5  23       21.47       27.27      4.10 o 
   0   5  23       24.42       20.96      4.15 o 
   1   5  23       21.41       22.73      3.23 o 
   2   5  23        2.29        2.81      4.24 o 
   3   5  23       22.37       24.28      3.58 o 
   4   5  23       10.43        9.80      3.92 o 
  -4   6  23       45.39       44.01      2.80 o 
  -3   6  23        8.03        5.93      4.98 o 
  -2   6  23       76.28       86.58      6.40 o 
  -1   6  23       55.35       62.76      3.77 o 
   0   6  23       14.69       12.21      3.15 o 
   1   6  23       55.37       65.63      4.72 o 
   2   6  23       76.45       87.63      5.32 o 
   3   6  23        8.01       10.22      4.82 o 
   4   6  23       45.59       60.62      3.29 o 
  -3   7  23       39.96       44.31      4.16 o 
  -2   7  23       33.70       30.31      5.10 o 
  -1   7  23        0.78        5.19      4.72 o 
   0   7  23       51.51       53.27      2.84 o 
   1   7  23        0.80       -1.51      3.50 o 
   2   7  23       33.98       31.76      4.97 o 
   3   7  23       40.18       47.18      3.81 o 
  -2   8  23       26.19       25.29      3.54 o 
  -1   8  23       17.46       18.38      2.70 o 
   0   8  23        0.78       -0.16      4.19 o 
   1   8  23       17.26       18.64      3.99 o 
   2   8  23       25.68       27.59      3.30 o 
   0   0  24        7.82        1.99      6.25 o 
   1   0  24        2.58        0.31      3.02 o 
   2   0  24       13.23       14.43      2.87 o 
   3   0  24       53.62       61.09      4.68 o 
   4   0  24        1.96       -1.92      1.92 o 
  -4   1  24       38.82       37.65      3.16 o 
  -3   1  24        4.13        9.03      5.15 o 
  -2   1  24       75.32       70.15      7.25 o 
  -1   1  24       36.19       33.86      7.40 o 
   0   1  24        0.39        2.88      3.99 o 
   1   1  24       37.34       38.87      3.54 o 
   2   1  24       75.31       78.73      3.36 o 
   3   1  24        4.01        4.15      2.80 o 
   4   1  24       38.69       38.89      3.22 o 
  -4   2  24        8.43        4.44      2.98 o 
  -3   2  24       23.18       20.48      5.53 o 
  -2   2  24       28.61       28.96      6.44 o 
  -1   2  24       93.41       83.05      7.19 o 
   0   2  24       32.69       34.73      3.85 o 
   1   2  24       94.38       95.62      3.93 o 
   2   2  24       28.81       36.09      3.34 o 
   3   2  24       23.55       26.97      3.23 o 
   4   2  24        8.58        6.43      3.36 o 
  -4   3  24       14.56        8.63      2.87 o 
  -3   3  24        6.41        3.81      4.96 o 
  -2   3  24        8.66        4.86      6.61 o 
  -1   3  24       22.76       18.97      6.25 o 
   0   3  24      114.11      118.56      4.15 o 
   1   3  24       23.39       24.32      3.36 o 
   2   3  24        8.97        6.21      3.18 o 
   3   3  24        6.23        4.86      2.35 o 
   4   3  24       14.62       16.56      3.54 o 
  -4   4  24       52.92       45.24      2.85 o 
  -3   4  24       13.16       16.60      4.92 o 
  -2   4  24        4.37        1.54      5.73 o 
  -1   4  24       39.77       31.77      6.03 o 
   0   4  24       19.76       22.68      3.53 o 
   1   4  24       39.67       47.16      3.34 o 
   2   4  24        4.53        5.31      2.96 o 
   3   4  24       13.53       16.64      5.01 o 
   4   4  24       53.16       55.46      3.66 o 
  -3   5  24       54.44       69.64      5.11 o 
  -2   5  24       11.06       12.33      5.58 o 
  -1   5  24       18.78       20.23      3.45 o 
   0   5  24        3.41        4.68      3.11 o 
   1   5  24       19.35       21.63      4.29 o 
   2   5  24       10.53       10.94      2.69 o 
   3   5  24       54.23       65.89      4.92 o 
   4   5  24        6.01       11.47      2.51 o 
  -3   6  24       18.29       16.68      3.57 o 
  -2   6  24        7.83       11.63      4.81 o 
  -1   6  24        1.34        4.98      4.63 o 
   0   6  24        5.41        6.49      2.44 o 
   1   6  24        1.29        4.65      3.51 o 
   2   6  24        7.80        4.48      2.63 o 
   3   6  24       18.04       19.14      3.70 o 
  -2   7  24        1.19        3.07      3.47 o 
  -1   7  24        4.55        7.19      2.75 o 
   0   7  24        2.68        2.80      2.39 o 
   1   7  24        4.80        5.07      4.20 o 
   2   7  24        1.15        0.49      3.55 o 
  -1   8  24       11.93       12.59      2.91 o 
   0   8  24        9.72       10.46      3.18 o 
   1   8  24       11.82       11.82      2.88 o 
   1   0  25      136.09      150.51      6.46 o 
   2   0  25       22.87       24.14      3.45 o 
   3   0  25       17.64       17.88      4.10 o 
  -3   1  25        1.38       -0.03      4.25 o 
  -2   1  25       40.72       52.43      5.05 o 
  -1   1  25        7.30        5.26      2.92 o 
   0   1  25        1.66        0.36      2.95 o 
   1   1  25        7.21        5.43      2.89 o 
   2   1  25       40.35       45.01      4.68 o 
   3   1  25        1.29        1.72      2.13 o 
  -3   2  25        4.54        0.34      4.17 o 
  -2   2  25        0.59        1.66      3.13 o 
  -1   2  25        2.28        6.64      5.91 o 
   0   2  25        6.44       10.54      3.70 o 
   1   2  25        2.28        4.41      2.95 o 
   2   2  25        0.66        0.56      3.30 o 
   3   2  25        4.65        4.57      2.47 o 
  -3   3  25        1.20        2.04      4.31 o 
  -2   3  25       12.95       13.49      5.35 o 
  -1   3  25       11.56        8.31      5.78 o 
   0   3  25       50.31       49.24      4.01 o 
   1   3  25       12.01       12.97      2.56 o 
   2   3  25       12.62       17.73      3.20 o 
   3   3  25        1.24        0.00      2.10 o 
  -3   4  25       53.63       55.69      4.26 o 
  -2   4  25        7.50        7.02      4.84 o 
  -1   4  25       48.16       52.71      5.44 o 
   0   4  25       47.05       53.54      3.21 o 
   1   4  25       49.41       54.17      3.27 o 
   2   4  25        7.34        9.70      2.53 o 
   3   4  25       53.62       61.24      4.19 o 
  -3   5  25        7.03        6.15      3.04 o 
  -2   5  25       83.69       83.48      4.97 o 
  -1   5  25       15.87       13.73      3.44 o 
   0   5  25        0.02       -0.50      2.35 o 
   1   5  25       15.75       15.58      3.53 o 
   2   5  25       83.39       83.88      3.70 o 
   3   5  25        7.29        8.96      3.09 o 
  -2   6  25        1.88        4.03      2.68 o 
  -1   6  25        3.76        6.05      2.75 o 
   0   6  25       24.71       26.28      2.62 o 
   1   6  25        4.09        4.19      4.39 o 
   2   6  25        1.72        5.36      3.45 o 
  -1   7  25        3.02        3.00      3.12 o 
   0   7  25        2.04        2.97      3.42 o 
   1   7  25        2.97        4.64      3.14 o 
   0   0  26        4.95       14.74      5.72 o 
   1   0  26        3.60        2.13      3.64 o 
   2   0  26       84.22       94.59      5.35 o 
   3   0  26        3.52        4.91      3.01 o 
  -3   1  26        8.08        4.85      3.14 o 
  -2   1  26        9.52        6.44      2.69 o 
  -1   1  26       67.69       70.91      7.46 o 
   0   1  26       25.04       25.97      2.65 o 
   1   1  26       67.49       65.00      3.20 o 
   2   1  26        9.76       10.28      2.52 o 
   3   1  26        7.94        5.88      2.74 o 
  -3   2  26        2.56        2.12      3.13 o 
  -2   2  26       21.55       23.10      1.96 o 
  -1   2  26       36.76       37.11      2.56 o 
   0   2  26       15.44       13.45      2.53 o 
   1   2  26       36.84       36.14      3.08 o 
   2   2  26       21.29       20.45      2.82 o 
  -3   3  26       11.01       13.36      2.85 o 
  -2   3  26       21.17       24.57      2.77 o 
  -1   3  26       30.18       34.64      2.77 o 
   0   3  26        1.39        0.99      2.68 o 
   1   3  26       29.87       36.70      2.46 o 
   2   3  26       21.77       25.17      3.00 o 
   3   3  26       10.91       12.56      2.38 o 
  -2   4  26        0.76        1.93      1.90 o 
  -1   4  26       20.25       21.59      3.05 o 
   0   4  26       52.67       43.61      3.09 o 
   1   4  26       19.83       21.03      3.23 o 
   2   4  26        0.74        0.42      2.20 o 
  -2   5  26        8.67        5.51      2.03 o 
  -1   5  26       33.28       34.54      2.72 o 
   0   5  26        2.15        1.80      2.20 o 
   1   5  26       33.03       34.98      2.74 o 
   2   5  26        8.48        6.30      3.01 o 
  -1   6  26       21.80       20.37      3.07 o 
   0   6  26        1.27        1.65      2.24 o 
   1   6  26       21.66       22.18      3.13 o 
   1   0  27        0.44        1.22      2.67 o 
   2   0  27        2.84        3.75      3.51 o 
  -2   1  27       28.48       30.36      3.86 o 
  -1   1  27       13.22       15.95      2.88 o 
   0   1  27       15.63       17.20      3.27 o 
   1   1  27       12.82       13.43      2.63 o 
   2   1  27       28.21       26.91      3.62 o 
  -2   2  27        9.70        8.40      3.49 o 
  -1   2  27       58.08       59.90      3.15 o 
   0   2  27       17.91       20.24      2.02 o 
   1   2  27       58.57       60.15      1.99 o 
   2   2  27        9.48        8.24      2.97 o 
  -2   3  27       60.69       63.30      3.46 o 
  -1   3  27       13.00        9.57      1.80 o 
   0   3  27       22.92       24.64      2.04 o 
   1   3  27       12.86       12.26      2.31 o 
   2   3  27       60.21       54.50      2.77 o 
  -1   4  27        2.60        2.61      1.58 o 
   0   4  27        0.34        0.20      2.16 o 
   1   4  27        2.61        3.02      2.05 o 
   0   5  27        1.03        0.35      2.59 o 
   0   0  28       27.27       29.23      3.28 o 
   1   0  28      115.24      121.09      4.02 o 
  -1   1  28       10.47        7.85      3.00 o 
   0   1  28       46.61       50.12      2.40 o 
   1   1  28       10.71       11.97      3.13 o 
  -1   2  28       21.93       24.79      2.70 o 
   0   2  28       32.51       35.64      3.22 o 
   1   2  28       21.99       23.80      2.88 o 
   0   3  28       57.82       64.66      3.07 o 
                                                 
